# Supplementary material for: Cell-type-specific autophagy in root-hair-forming cells is essential for salt stress tolerance in Arabidopsis thaliana
Source: Nat Plants. 2026 May 6;12(5):1008–21. doi: 10.1038/s41477-026-02285-w (PMC13197226; doi:10.1038/s41477-026-02285-w)
Supplement: Supplementary file 3 — Genes that are specifically more highly expressed in trichoblasts than in atrichoblasts. [file 41477_2026_2285_MOESM3_ESM.xlsx]

## Sheet: At least in one dataset
Supplementary Table 1 | Genes that have higher expression levels in trichoblasts compared to atrichoblasts.
Reference 1			Reference 2			Reference 3
Gene Locus	log2FC	adjusted P-value	Gene Locus	log2FC	adjusted P-value	Gene Locus	log2FC	adjusted P-value
AT2G24260	7.53702	0	AT1G04040	2.49586	7.8617e-275	AT1G12560	1.48809	0
AT4G40090	6.53487	0	AT2G18980	2.42373	2.5461e-220	AT3G62680	1.48523	0
AT4G09990	6.45665	0	AT5G46890	2.17847	9.7418e-121	AT3G54590	1.41032	0
AT1G28330	6.43966	0	AT1G27140	2.17847	2.0366e-267	AT3G54580	1.40571	0
AT1G58270	5.61526	0	AT1G58270	2.16404	4.3553e-257	AT5G57625	1.36469	0
AT5G58010	5.15601	0	AT3G01190	2.01977	1.8829e-115	AT5G22410	1.35942	0
AT1G30870	4.79775	0	AT4G30170	1.97649	5.2261e-156	AT1G54970	1.3381	0
AT5G40860	4.54344	0	AT1G21750	1.90436	5.079e-284	AT5G67400	1.33713	0
AT1G23750	4.47217	0	AT5G46900	1.8755	1.63886e-86	AT3G28550	1.33173	0
AT3G54590	4.42359	0	AT3G54960	1.84665	1.7581e-299	AT1G30870	1.31984	0
AT4G00680	4.23495	0	AT1G67330	1.77451	1.047e-218	AT2G24980	1.31029	0
AT4G25820	4.22094	0	AT5G42020	1.68795	7.075e-144	AT3G60330	1.30948	0
AT1G14220	4.08074	0	AT4G22666	1.67353	7.81935e-76	AT5G05500	1.3089	0
AT3G61560	4.01535	0	AT1G66270	1.63025	7.7702e-159	AT3G49960	1.30207	0
AT5G05500	3.86679	0	AT3G20370	1.54368	2.4313e-158	AT5G04960	1.29449	0
AT2G47540	3.73353	0	AT1G63220	1.48598	3.9466e-166	AT1G48930	1.28069	0
AT5G63270	3.71788	0	AT3G02230	1.48598	7.3894e-219	AT5G44020	1.27967	0
AT3G07880	3.59107	0	AT3G28550	1.48598	4.82854e-94	AT4G25820	1.2794	0
AT4G33120	3.53103	0	AT3G03250	1.4427	5.7591e-197	AT4G34580	1.27084	0
AT4G34580	3.37771	0	AT5G39320	1.35613	2.5181e-179	AT1G62980	1.24493	0
AT5G67400	3.24659	0	AT2G25810	1.34171	1.1412e-112	AT1G01750	1.23998	0
AT1G70460	3.22354	0	AT3G26520	1.34171	3.6553e-115	AT4G02270	1.2379	0
AT1G12560	3.22049	0	AT2G47650	1.32728	7.8054e-180	AT4G13390	1.19895	0
AT5G12050	3.22001	0	AT5G14030	1.32728	2.2157e-240	AT4G40090	1.19067	0
AT1G05810	3.17899	0	AT4G30460	1.31285	6.3652e-104	AT1G34510	1.18966	0
AT2G41970	3.17308	0	AT3G53370	1.26957	1.7771e-207	AT3G54870	1.1844	0
AT1G30900	3.11467	0	AT2G20750	1.24072	4.7174e-121	AT5G40860	1.15911	0
AT1G73580	3.02535	0	AT2G21160	1.22629	6.222e-210	AT5G06640	1.15911	0
AT5G57625	3.00885	0	AT5G48580	1.22629	6.8872e-199	AT4G00680	1.1587	0
AT2G01540	2.99896	0	AT3G06300	1.22629	9.2509e-151	AT4G18640	1.15796	0
AT2G04170	2.94223	0	AT2G32380	1.21186	7.1367e-203	AT5G51060	1.15279	0
AT1G27140	2.87418	0	AT1G23720	1.19744	5.9273e-96	AT1G12040	1.14222	0
AT3G60330	2.8721	0	AT5G14330	1.19744	8.9932e-125	AT1G50930	1.13652	0
AT3G57520	2.80399	1.22315e-287	AT1G56340	1.18301	1.3961e-121	AT3G13782	1.11702	0
AT1G04280	2.79816	0	AT3G17780	1.16858	2.1633e-183	AT3G05490	1.11202	0
AT1G06923	2.78148	0	AT2G35610	1.16858	9.2645e-157	AT5G19800	1.11168	0
AT1G73860	2.70718	0	AT2G17720	1.15416	2.4875e-133	AT5G17390	1.10965	0
AT4G02270	2.68747	0	AT1G19360	1.15416	1.288e-138	AT5G14330	1.103	0
AT4G30460	2.64976	0	AT5G50460	1.13973	2.7539e-127	AT4G00460	1.09628	0
AT3G49960	2.64763	0	AT3G18780	1.13973	1.4101e-166	AT3G09925	1.08948	0
AT1G62980	2.64417	0	AT5G28540	1.1253	3.84996e-88	AT5G19560	1.08	0
AT3G23190	2.6362	0	AT3G62120	1.11088	1.3656e-184	AT5G65930	1.07991	0
AT2G31350	2.58559	0	AT5G61790	1.09645	3.94648e-87	AT4G26010	1.0793	0
AT3G53370	2.56825	0	AT1G13950	1.08202	7.8778e-142	AT1G70460	1.05842	0
AT4G18640	2.55685	0	AT2G21045	1.08202	1.6668e-105	AT5G58010	1.05778	0
AT2G47530	2.5218	0	AT5G58710	1.06759	3.8514e-121	AT3G07070	1.05504	0
AT3G10020	2.50549	0	AT3G62600	1.05317	3.3722e-121	AT5G17820	1.05326	0
AT2G46600	2.45039	0	AT3G61270	1.02431	4.4145e-155	AT3G12540	1.0462	0
AT3G62680	2.44565	0	AT1G32210	1.02431	1.4311e-174	AT2G20520	1.02855	0
AT1G53680	2.3932	0	AT3G15950	1.00989	5.24075e-62	AT3G10710	1.01712	0
AT3G21180	2.35669	0	AT3G23190	1.00989	1.6878e-180	AT4G22080	1.00911	0
AT4G02830	2.34116	0	AT4G00430	0.99546	4.91276e-34	AT5G06630	1.00543	0
AT4G29180	2.33986	0	AT4G19030	0.99546	2.99098e-93	AT4G38950	1.00461	0
AT1G30990	2.3386	0	AT2G24260	0.99546	1.0028e-146	AT1G08340	1.00378	0
AT5G01610	2.33552	0	AT1G62660	0.99546	5.4962e-108	AT2G44110	0.99811	0
AT2G45750	2.33333	0	AT4G30980	0.981033	2.7625e-165	AT5G63270	0.984135	0
AT5G17390	2.30726	0	AT3G07680	0.966606	3.9802e-138	AT1G22530	0.983589	0
AT2G45890	2.29999	0	AT1G56330	0.966606	1.2793e-130	AT2G41970	0.981615	0
AT5G40510	2.2886	0	AT4G25570	0.952179	2.8148e-123	AT4G19680	0.974378	0
AT1G48930	2.24913	0	AT1G27330	0.952179	6.79818e-92	AT4G08410	0.97307	0
AT3G14280	2.24619	0	AT3G23175	0.952179	4.9917e-169	AT5G35190	0.967559	0
AT4G24026	2.24276	0	AT2G47690	0.952179	2.2622e-131	AT2G03720	0.959431	0
AT5G61550	2.24196	0	AT2G03120	0.952179	3.7508e-131	AT4G28850	0.954199	0
AT1G01750	2.23187	0	AT5G03760	0.937752	1.6237e-135	AT4G22666	0.951824	0
AT5G62310	2.16924	0	AT1G09210	0.937752	7.13455e-77	AT2G34910	0.951763	0
AT3G12540	2.15023	0	AT1G16000	0.937752	7.8503e-109	AT1G69240	0.941422	0
AT5G42510	2.1475	0	AT1G47640	0.923325	1.9684e-135	AT5G02350	0.938655	0
AT1G56220	2.14063	0	AT1G16560	0.923325	1.619e-116	AT4G08400	0.922602	0
AT4G33880	2.12422	0	AT4G29520	0.923325	1.6732e-106	AT5G40730	0.912018	0
AT5G49270	2.12289	0	AT1G20050	0.923325	7.3986e-146	AT1G12950	0.91158	0
AT5G04960	2.09118	1.37592e-194	AT4G12510	0.923325	9.14495e-36	AT2G44450	0.908732	0
AT1G66470	2.03592	0	AT2G34250	0.923325	6.7039e-131	AT5G61650	0.900418	0
AT2G38800	2.02972	0	AT1G11545	0.908898	3.41566e-92	AT2G29620	0.899104	0
AT2G31083	2.01834	0	AT1G61790	0.908898	4.5588e-134	AT2G45750	0.898518	0
AT1G27740	2.0178	0	AT4G25250	0.908898	2.69216e-83	AT1G27740	0.894713	0
AT3G03520	2.00906	0	AT4G17100	0.908898	1.1523e-106	AT3G56930	0.89337	0
AT4G13390	2.00889	0	AT1G29310	0.908898	1.5078e-114	AT1G01780	0.882959	0
AT4G09100	1.99748	0	AT3G25220	0.908898	1.2952e-122	AT1G33700	0.880917	0
AT5G44020	1.98945	0	AT4G29480	0.908898	8.0131e-119	AT1G55020	0.880404	0
AT4G01480	1.9877	0	AT3G05920	0.894471	8.4291e-146	AT4G29180	0.87789	0
AT2G29620	1.97317	0	AT4G24190	0.894471	1.5818e-64	AT4G30560	0.87711	0
AT5G65930	1.96977	0	AT4G02500	0.894471	9.8048e-111	AT5G65160	0.876303	0
AT2G47650	1.95607	0	AT4G12880	0.894471	2.5115e-117	AT1G73860	0.875585	0
AT4G08400	1.92348	0	AT4G12520	0.880044	7.69748e-79	AT3G61560	0.866153	0
AT5G11440	1.91887	0	AT1G76090	0.880044	1.1635e-104	AT2G22470	0.865085	0
AT5G63450	1.91354	1.9538e-192	AT5G19690	0.880044	1.7812e-110	AT5G61350	0.863082	0
AT5G06640	1.89571	1.0633e-263	AT2G22970	0.865617	1.51079e-96	AT5G15650	0.860931	0
AT4G08410	1.89569	4.48928e-271	AT1G52600	0.865617	3.8087e-108	AT4G07960	0.860059	0
AT1G66270	1.8946	0	AT5G42860	0.85119	1.0504e-103	AT5G57540	0.85814	0
AT1G12040	1.89258	0	AT4G23710	0.85119	9.93996e-77	AT5G55400	0.856992	0
AT5G13990	1.86899	0	AT4G22930	0.85119	5.0745e-99	AT5G24310	0.853951	0
AT3G46490	1.86125	0	AT3G01720	0.85119	4.2538e-119	AT1G79860	0.85361	0
AT3G05155	1.82947	0	AT3G08580	0.836763	3.2081e-123	AT1G65610	0.845889	0
AT1G33800	1.82229	0	AT4G30190	0.836763	6.17237e-38	AT4G09990	0.841361	0
AT3G13782	1.80095	0	AT1G33800	0.836763	2.23289e-95	AT1G56660	0.838173	0
AT2G22290	1.79795	0	AT2G27030	0.836763	6.03255e-87	AT5G49270	0.833745	0
AT1G77920	1.75843	0	AT5G13500	0.836763	2.27317e-96	AT1G12150	0.833475	0
AT4G37640	1.74482	0	AT2G46000	0.836763	2.8236e-105	AT5G24140	0.831717	0
AT1G04700	1.74011	0	AT4G26970	0.836763	1.54926e-82	AT2G22170	0.827532	0
AT3G03250	1.73977	0	AT4G31340	0.822336	3.20938e-98	AT5G19790	0.826783	0
AT2G25240	1.73843	0	AT1G80230	0.822336	8.01688e-92	AT3G60280	0.825329	0
AT2G24980	1.72898	1.24209e-132	AT5G56360	0.822336	1.37042e-84	AT4G25220	0.824841	0
AT5G55400	1.7077	0	AT5G46230	0.822336	5.8855e-102	AT4G04900	0.824629	0
AT1G33090	1.68553	0	AT1G04980	0.807909	2.4168e-92	AT5G58320	0.814628	0
AT4G23760	1.62697	0	AT1G65290	0.807909	2.98594e-89	AT5G54040	0.814321	0
AT1G61795	1.62501	0	AT2G01720	0.807909	8.94293e-95	AT5G65690	0.813369	0
AT5G15600	1.62006	0	AT4G02620	0.807909	7.62603e-69	AT1G71530	0.811314	0
AT5G01280	1.61773	0	AT2G34585	0.807909	1.55868e-94	AT5G23030	0.79703	0
AT1G05320	1.60225	0	AT2G37130	0.807909	2.7389e-112	AT2G29440	0.795296	0
AT5G13910	1.59426	3.82976e-61	AT4G24920	0.793482	1.47373e-88	AT2G19760	0.793686	0
AT5G24310	1.5891	0	AT5G03345	0.793482	7.86009e-85	AT3G21180	0.790678	0
AT3G07070	1.58594	0	AT5G66680	0.793482	1.30847e-83	AT4G02390	0.789288	0
AT4G16920	1.58045	0	AT1G10630	0.793482	5.7955e-120	AT1G04160	0.786759	0
AT3G27300	1.5772	0	AT2G20760	0.779055	2.7277e-112	AT1G01770	0.784758	0
AT1G22500	1.56178	0	AT1G69510	0.779055	1.2054e-102	AT5G57530	0.783188	0
AT4G25790	1.55815	4.55361e-122	AT1G61770	0.779055	9.65463e-92	AT4G26690	0.782736	0
AT2G33840	1.55122	0	AT1G22450	0.779055	5.74123e-88	AT5G65090	0.78173	0
AT4G26770	1.54931	0	AT2G41780	0.779055	8.0585e-119	AT1G09170	0.774295	0
AT3G10710	1.5484	1.11378e-303	AT5G64740	0.779055	4.75928e-55	AT3G18170	0.770627	0
AT4G37790	1.54681	0	AT4G28650	0.779055	4.208e-141	AT5G24313	0.770348	0
AT4G24580	1.54211	0	AT2G23310	0.779055	1.04357e-96	AT3G11420	0.767803	0
AT1G30850	1.54089	0	AT3G46430	0.764628	8.19369e-82	AT1G78260	0.762354	0
AT5G13500	1.53011	0	AT2G17130	0.764628	2.11212e-74	AT2G30395	0.756975	0
AT5G63990	1.52295	0	AT3G43810	0.764628	1.16325e-83	AT2G30930	0.756013	0
AT3G54870	1.51481	0	AT2G47320	0.764628	4.56153e-88	AT1G23720	0.755006	2.44401e-287
AT2G37670	1.50961	0	AT2G43350	0.764628	1.7343e-103	AT2G26420	0.751685	0
AT5G65020	1.50851	0	AT4G24330	0.764628	2.10297e-83	AT5G43230	0.748689	0
AT1G13950	1.50187	0	AT3G03160	0.764628	2.0466e-106	AT5G62310	0.7448	0
AT5G13150	1.4843	0	AT5G10780	0.750201	1.12649e-97	AT5G54020	0.743982	0
AT4G30560	1.47812	0	AT3G07880	0.750201	3.66485e-81	AT3G13520	0.738318	0
AT4G33730	1.47699	4.77358e-227	AT3G61560	0.750201	6.9342e-173	AT1G16440	0.738134	0
AT4G25570	1.47236	0	AT1G42480	0.750201	5.53334e-77	AT5G24880	0.737821	0
AT3G09330	1.47024	0	AT5G14040	0.750201	1.4275e-105	AT2G05160	0.73615	0
AT1G75840	1.45598	0	AT5G04470	0.750201	1.00386e-88	AT4G01830	0.736035	0
AT5G06630	1.45572	3.9632e-162	AT2G22425	0.750201	3.00826e-85	AT5G61550	0.734185	0
AT1G07795	1.45004	0	AT2G30050	0.750201	4.5295e-101	AT2G39110	0.731464	0
AT5G16910	1.43883	0	AT5G44820	0.750201	6.2947e-205	AT2G04780	0.728645	0
AT5G24313	1.43826	1.18466e-139	AT5G60980	0.750201	7.61887e-85	AT1G58270	0.725829	0
AT4G25070	1.43643	0	AT3G01130	0.750201	6.76432e-96	AT4G40010	0.725157	0
AT1G34760	1.41264	2.60969e-276	AT5G60920	0.750201	1.89989e-82	AT2G35890	0.720182	0
AT5G65160	1.40926	0	AT1G64650	0.750201	1.05739e-87	AT5G54670	0.712152	0
AT2G34940	1.40587	0	AT4G27270	0.750201	5.84998e-89	AT4G33730	0.707854	0
AT2G03720	1.40446	1.239e-179	AT5G59613	0.750201	5.10289e-74	AT5G05840	0.70728	0
AT2G47360	1.4044	0	AT5G14150	0.735774	4.333e-117	AT1G34760	0.70606	0
AT1G24735	1.39871	0	AT2G37120	0.735774	1.33312e-77	AT5G15740	0.704352	0
AT5G51270	1.39534	0	AT2G37250	0.735774	4.73725e-92	AT1G30850	0.701356	0
AT4G32920	1.38843	0	AT1G14010	0.735774	9.95787e-88	AT4G29800	0.697126	0
AT2G33460	1.38481	0	AT5G35630	0.735774	2.06869e-81	AT4G22214	0.695251	0
AT4G22080	1.38413	7.45667e-213	AT4G38920	0.735774	6.90963e-88	AT5G15600	0.694413	0
AT2G29530	1.38332	0	AT1G01050	0.735774	1.1307e-84	AT2G39690	0.691282	0
AT5G48930	1.38206	0	AT1G04120	0.735774	1.1249e-132	AT5G53250	0.69009	5.64085e-301
AT5G43230	1.38132	1.43395e-261	AT5G28050	0.735774	4.7559e-49	AT2G24610	0.688905	0
AT4G35770	1.3798	0	AT1G75780	0.735774	1.1859e-137	AT3G43930	0.688677	0
AT4G39675	1.37574	0	AT5G15320	0.735774	1.92807e-69	AT5G47450	0.686487	0
AT3G18780	1.3718	0	AT5G19250	0.735774	7.61798e-75	AT1G54940	0.6862	0
AT1G15040	1.36851	0	AT2G40765	0.735774	1.93364e-89	AT2G37670	0.678431	0
AT4G38950	1.36842	5.36008e-109	AT5G07350	0.735774	9.63124e-73	AT2G41110	0.678306	0
AT5G44820	1.36568	0	AT4G34800	0.735774	1.56477e-82	AT2G45890	0.673391	0
AT1G68620	1.35824	0	AT3G10920	0.721348	2.17389e-90	AT3G14350	0.668193	0
AT4G02200	1.35113	0	AT1G10030	0.721348	2.28424e-81	AT2G25240	0.661932	0
AT5G26280	1.34456	0	AT4G16450	0.721348	4.6654e-77	AT1G06923	0.658615	0
AT2G46170	1.3438	0	AT5G59410	0.721348	3.5045e-107	AT4G31250	0.653701	0
AT4G01110	1.33445	1.90731e-58	AT1G49240	0.706921	1.22752e-80	AT1G73580	0.653177	0
AT1G48640	1.33157	0	AT3G17210	0.706921	4.95962e-75	AT4G25190	0.652206	0
AT5G13080	1.33083	0	AT3G44330	0.706921	2.86195e-83	AT3G15700	0.648524	0
AT2G22905	1.3306	0	AT3G18410	0.706921	4.58407e-76	AT1G75840	0.647808	0
AT5G61260	1.32993	0	AT3G05230	0.706921	1.16013e-82	AT2G47530	0.642831	0
AT4G27480	1.31849	0	AT5G17820	0.706921	7.22077e-31	AT5G40510	0.641759	0
AT3G52460	1.31707	0	AT1G21900	0.706921	8.44975e-72	AT1G62320	0.639953	0
AT5G15650	1.31568	0	AT1G50430	0.706921	3.16791e-76	AT1G45145	0.636261	7.7052e-220
AT5G39320	1.30857	0	AT5G03160	0.706921	2.12557e-83	AT4G37530	0.636058	0
AT5G05370	1.30038	0	AT1G26850	0.706921	2.24701e-77	AT4G36520	0.63261	1.87333e-303
AT1G19230	1.29621	0	AT5G60460	0.706921	2.07343e-64	AT1G09932	0.631619	0
AT5G57830	1.28872	0	AT2G25110	0.706921	4.40446e-87	AT5G01050	0.630782	0
AT1G55020	1.28849	0	AT1G27350	0.692494	2.31852e-61	AT1G59725	0.628193	0
AT5G07080	1.28781	0	AT1G05205	0.692494	1.37657e-80	AT2G04170	0.626799	1.99312e-294
AT1G73680	1.28332	0	AT5G13430	0.692494	6.1722e-81	AT5G13250	0.62612	0
AT5G22410	1.27746	6.93041e-172	AT4G34810	0.692494	1.79126e-77	AT3G59350	0.62601	0
AT1G04120	1.27638	0	AT5G19760	0.692494	2.02354e-78	AT1G01660	0.625835	0
AT1G54970	1.27495	5.73854e-97	AT3G11130	0.692494	1.18527e-81	AT1G70450	0.625487	0
AT1G79390	1.27441	0	AT1G74210	0.692494	9.87885e-80	AT3G15730	0.623772	0
AT5G65040	1.27385	0	AT4G16660	0.692494	4.58158e-85	AT1G04700	0.621754	0
AT1G35720	1.27367	0	AT5G10840	0.692494	2.15811e-71	AT3G23870	0.620157	0
AT4G02390	1.27246	0	AT4G34720	0.692494	1.44967e-83	AT4G25790	0.617391	1.43651e-292
AT5G61350	1.27102	0	AT1G66410	0.692494	2.07033e-79	AT2G48080	0.616698	0
AT5G24880	1.26277	8.17457e-10	AT5G05370	0.692494	2.58115e-55	AT5G11740	0.614192	0
AT4G28640	1.25617	1.28432e-134	AT5G63400	0.692494	3.85532e-88	AT3G19390	0.613263	1.58759e-238
AT3G60450	1.25551	0	AT4G29735	0.692494	1.5141e-66	AT2G22290	0.61264	0
AT1G52245	1.25058	0	AT3G51160	0.692494	3.86389e-63	AT2G21880	0.611965	0
AT2G38500	1.2489	0	AT1G74380	0.692494	8.5792e-64	AT2G47360	0.611415	0
AT1G26270	1.24442	0	AT4G21150	0.692494	3.85988e-75	AT2G46140	0.609715	0
AT5G24870	1.24336	0	AT3G52730	0.678067	6.1197e-71	AT3G20460	0.608192	4.63913e-288
AT4G30320	1.24214	0	AT2G25520	0.678067	7.0923e-59	AT2G47540	0.607307	0
AT2G03440	1.23974	0	AT2G25260	0.678067	3.392e-136	AT5G43350	0.601625	6.9174e-252
AT2G28440	1.23858	0	AT5G11280	0.678067	4.3791e-85	AT2G27080	0.60063	0
AT4G39160	1.23786	0	AT5G55940	0.678067	1.19792e-67	AT3G47740	0.600288	0
AT1G54410	1.2335	0	AT5G55960	0.678067	5.6364e-107	AT1G75160	0.59862	0
AT5G10650	1.22988	0	AT2G45070	0.678067	6.39381e-65	AT1G23750	0.594468	0
AT3G09710	1.22186	0	AT4G28060	0.678067	3.41653e-63	AT2G39518	0.589087	0
AT1G52660	1.22114	0	AT4G03560	0.678067	7.40986e-79	AT4G27290	0.58774	0
AT4G30980	1.21927	0	AT2G29960	0.678067	4.16989e-58	AT3G24670	0.586221	9.64325e-285
AT1G71780	1.21313	0	AT3G01220	0.678067	4.6919e-126	AT2G46860	0.583512	0
AT5G43460	1.20786	0	AT2G24765	0.678067	3.2894e-77	AT2G26410	0.582899	0
AT1G79320	1.20646	0	AT1G23490	0.678067	3.1335e-103	AT5G16900	0.582834	0
AT1G60740	1.20596	0	AT1G64090	0.66364	1.02015e-72	AT3G09240	0.582194	1.44942e-287
AT2G47690	1.19842	0	AT5G62330	0.66364	1.7411e-119	AT5G03640	0.579412	0
AT5G16510	1.19749	0	AT2G39900	0.66364	1.30198e-69	AT1G73680	0.578756	0
AT4G33470	1.19619	0	AT1G67350	0.66364	1.61263e-54	AT2G22560	0.576894	0
AT1G33700	1.19409	4.08934e-38	AT3G62830	0.66364	1.16521e-72	AT1G20440	0.572843	8.77376e-170
AT2G05160	1.19393	0	AT2G47470	0.66364	3.50471e-45	AT3G54040	0.572597	3.4831e-219
AT2G23960	1.19001	0	AT5G35740	0.66364	2.5075e-110	AT4G20160	0.567935	0
AT1G72690	1.1811	0	AT2G43640	0.66364	3.54585e-69	AT2G47730	0.566116	1.11023e-255
AT5G53650	1.1713	0	AT5G18520	0.66364	7.36958e-59	AT1G23480	0.566106	0
AT1G21360	1.17064	0	AT3G07010	0.66364	3.495e-103	AT1G43160	0.565214	1.27977e-173
AT1G74210	1.16936	0	AT3G11590	0.649213	6.4085e-93	AT4G33880	0.564472	0
AT3G15020	1.16545	0	AT5G37780	0.649213	2.37574e-84	AT1G57570	0.564416	0
AT1G03550	1.16518	0	AT5G08690	0.649213	9.3869e-99	AT3G11690	0.564321	9.8667e-261
AT4G25160	1.15887	0	AT4G23470	0.649213	1.49769e-72	AT3G05155	0.562052	0
AT2G39518	1.1541	0	AT4G32470	0.649213	3.83823e-49	AT5G46870	0.560361	0
AT4G39780	1.15191	0	AT2G20820	0.649213	1.16532e-68	AT4G39540	0.559337	0
AT3G43960	1.14871	8.57431e-217	AT1G05620	0.649213	1.47971e-75	AT3G05920	0.557198	5.92271e-259
AT1G65610	1.14624	0	AT1G04410	0.649213	4.45651e-82	AT3G06420	0.5566	9.6061e-283
AT5G18680	1.14619	0	AT3G60440	0.634786	8.68595e-95	AT2G27480	0.555628	0
AT2G44110	1.14196	0	AT3G63470	0.634786	4.3673e-133	AT1G12740	0.555449	2.96075e-269
AT3G25585	1.14148	0	AT4G32530	0.634786	1.63692e-64	AT5G01040	0.550887	0
AT1G70490	1.14077	0	AT1G15120	0.634786	8.02321e-65	AT5G41730	0.548804	0
AT5G28060	1.13868	0	AT1G63000	0.634786	2.56756e-78	AT1G53340	0.546776	1.32837e-276
AT1G16000	1.13825	0	AT3G18060	0.634786	1.292e-74	AT2G23620	0.545128	0
AT4G07960	1.1374	0	AT1G05210	0.634786	4.32836e-88	AT3G61300	0.541555	0
AT3G13845	1.13533	0	AT5G03290	0.634786	1.77892e-69	AT5G61260	0.539932	0
AT5G16060	1.13005	0	AT1G51650	0.634786	9.90968e-63	AT4G19200	0.539116	7.18552e-222
AT4G35080	1.12622	0	AT1G70490	0.634786	4.35512e-58	AT3G56000	0.531127	6.50715e-290
AT1G20090	1.12525	0	AT5G24980	0.634786	5.72113e-92	AT4G01480	0.53029	3.92055e-187
AT5G49900	1.1241	0	AT1G09580	0.634786	2.89254e-86	AT4G24580	0.529495	0
AT4G33150	1.12223	2.32044e-252	AT3G03520	0.620359	2.48974e-89	AT1G18410	0.528711	0
AT2G32380	1.1177	0	AT3G07568	0.620359	5.6516e-53	AT5G44610	0.527603	2.35938e-191
AT1G51880	1.11256	0	AT2G29020	0.620359	9.72383e-64	AT5G42785	0.521745	0
AT4G22758	1.11232	0	AT3G19820	0.620359	2.53534e-66	AT5G51270	0.521177	0
AT1G09697	1.11162	0	AT4G04745	0.620359	1.33699e-95	AT3G56230	0.520951	8.43189e-296
AT1G27300	1.11048	0	AT4G38510	0.620359	7.72945e-51	AT3G54770	0.520144	0
AT5G03345	1.10918	0	AT1G57590	0.620359	2.0072e-115	AT4G16920	0.518225	0
AT1G50890	1.10831	0	AT5G38630	0.620359	1.05787e-70	AT1G03870	0.518167	4.08658e-250
AT2G19770	1.1051	0	AT2G44060	0.620359	2.93098e-92	AT1G01453	0.516229	0
AT3G47740	1.10483	0	AT5G52840	0.620359	1.97465e-71	AT5G44340	0.512584	8.39328e-269
AT2G28430	1.1042	0	AT4G13615	0.620359	7.4008e-71	AT4G22590	0.51225	1.09062e-247
AT5G46870	1.10405	0	AT1G62810	0.620359	1.38065e-98	AT5G23980	0.510771	9.2411e-300
AT5G14330	1.1036	0	AT3G25585	0.620359	6.65641e-69	AT1G52240	0.507905	0
AT3G51540	1.1035	0	AT1G27310	0.620359	2.88052e-73	AT5G39320	0.504922	2.98238e-249
AT5G03455	1.10321	0	AT3G46280	0.620359	1.2474e-116	AT1G19650	0.502523	0
AT3G05920	1.10223	0	AT5G07960	0.620359	1.21366e-60	AT1G61100	0.498833	1.52807e-271
AT4G25190	1.10161	6.54746e-43	AT5G11560	0.620359	2.57112e-67	AT1G12420	0.496667	0
AT5G35700	1.09491	0	AT1G72020	0.605932	2.81693e-51	AT4G03330	0.496133	0
AT3G53630	1.09369	0	AT5G47030	0.605932	4.43376e-66	AT1G22330	0.492433	0
AT3G27100	1.08842	0	AT4G14420	0.605932	2.13287e-65	AT5G54130	0.489879	0
AT3G52290	1.08422	0	AT3G58850	0.605932	1.985e-82	AT4G09570	0.488264	1.2424e-304
AT4G15920	1.08366	0	AT1G69460	0.605932	1.00279e-58	AT5G01280	0.488211	0
AT2G39900	1.08038	0	AT2G19760	0.605932	8.40209e-47	AT1G52245	0.482928	0
AT4G34490	1.0793	0	AT3G04120	0.605932	3.16946e-74	AT4G30320	0.479243	7.98681e-231
AT2G38740	1.07815	0	AT2G41110	0.605932	2.12444e-55	AT5G45840	0.478511	0
AT5G16900	1.0778	0	AT1G18980	0.605932	4.6743e-151	AT2G34830	0.476175	7.12339e-234
AT5G21170	1.07273	0	AT4G00585	0.605932	2.74757e-51	AT1G79910	0.474998	0
AT4G29800	1.07178	2.61838e-234	AT4G01850	0.605932	1.17411e-85	AT1G33800	0.474847	4.69099e-234
AT1G09170	1.07177	0	AT3G15640	0.605932	2.04763e-51	AT2G31020	0.474556	1.10186e-239
AT3G56400	1.07136	0	AT3G20510	0.605932	8.07252e-62	AT3G56240	0.474462	3.80771e-188
AT1G29390	1.06519	0	AT2G36580	0.605932	1.84981e-63	AT4G01110	0.471187	3.64339e-279
AT2G29740	1.06506	0	AT3G09735	0.605932	3.58128e-65	AT1G35670	0.470432	0
AT1G32260	1.06276	0	AT3G54770	0.591505	2.39315e-80	AT3G22570	0.468602	1.30035e-279
AT3G21750	1.06011	0	AT5G40730	0.591505	4.90369e-16	AT2G01540	0.46687	2.91175e-246
AT2G18876	1.05995	0	AT5G04430	0.591505	4.95126e-65	AT3G03290	0.464702	0
AT1G35580	1.05101	0	AT3G07810	0.591505	2.72043e-63	AT4G30670	0.46029	1.99851e-136
AT4G03330	1.04985	0	AT1G23480	0.591505	8.4625e-123	AT3G54810	0.460196	7.70977e-250
AT1G31750	1.04637	0	AT1G28510	0.591505	2.555e-70	AT3G55720	0.45647	0
AT3G02677	1.04588	0	AT3G07480	0.591505	2.59065e-46	AT1G51880	0.453318	0
AT1G24620	1.04558	0	AT2G36530	0.591505	1.0823e-107	AT5G42510	0.453046	6.03778e-157
AT3G57785	1.04444	0	AT2G43970	0.591505	6.75701e-67	AT3G49210	0.451779	6.84204e-199
AT1G14170	1.04195	0	AT4G34490	0.591505	4.05951e-61	AT1G64930	0.450173	0
AT2G35730	1.04119	0	AT2G17420	0.591505	6.79357e-70	AT3G26690	0.450005	1.2936e-153
AT2G34520	1.03368	0	AT2G32920	0.591505	2.39021e-56	AT1G26360	0.449794	0
AT4G08620	1.03268	9.23814e-141	AT5G20500	0.591505	8.60095e-77	AT3G07490	0.446792	0
AT5G25810	1.03152	9.43339e-117	AT1G26960	0.591505	6.71669e-93	AT3G25900	0.44502	1.56272e-208
AT1G05240	1.03039	0	AT2G47170	0.591505	2.29077e-73	AT1G63930	0.444725	0
AT5G58005	1.0288	0	AT1G07960	0.591505	4.5844e-62	AT5G63160	0.444272	0
AT1G55640	1.02391	4.12744e-62	AT2G47380	0.591505	2.41011e-50	AT3G48940	0.442759	0
AT3G17600	1.02354	5.01646e-38	AT1G47260	0.591505	5.30518e-73	AT3G63380	0.44047	5.47916e-288
AT5G24980	1.02316	0	AT1G77510	0.591505	1.8458e-65	AT3G23190	0.438842	0
AT5G45840	1.02306	0	AT5G66280	0.577078	8.44628e-98	AT2G04680	0.4378	0
AT2G17720	1.02282	0	AT5G15090	0.577078	6.95408e-66	AT3G43960	0.437413	7.29994e-238
AT1G18940	1.01904	0	AT2G31490	0.577078	1.0601e-58	AT5G44110	0.434647	5.99972e-187
AT4G08280	1.01764	0	AT4G37830	0.577078	6.0624e-62	AT3G17600	0.429079	0
AT4G22070	1.01641	0	AT1G64640	0.577078	3.0661e-63	AT2G37450	0.428498	0
AT3G18060	1.01533	0	AT2G33840	0.577078	5.05586e-82	AT5G18910	0.428129	0
AT5G06990	1.01062	0	AT4G32130	0.577078	1.88341e-61	AT1G60050	0.428048	0
AT1G52240	1.01019	0	AT2G30970	0.577078	2.07754e-53	AT5G10430	0.428044	6.88398e-160
AT4G19160	1.00998	0	AT2G16510	0.577078	4.90575e-69	AT2G02680	0.427567	2.65836e-251
AT2G04410	1.0076	0	AT5G08300	0.577078	8.46078e-52	AT5G54030	0.427459	0
AT5G43910	1.00658	0	AT5G59520	0.577078	8.8291e-120	AT5G45580	0.425184	3.89594e-245
AT2G37330	1.00641	0	AT1G14670	0.577078	4.60613e-60	AT5G26320	0.424865	0
AT2G35610	1.00061	0	AT2G29730	0.577078	1.0045e-106	AT5G06990	0.424394	0
AT3G56930	0.999755	0	AT1G75630	0.577078	6.5064e-55	AT1G27140	0.423917	3.26725e-47
AT5G55940	0.99656	0	AT4G33360	0.577078	2.7772e-47	AT1G70410	0.422393	2.0436e-184
AT1G76090	0.996101	1.13532e-113	AT2G02050	0.577078	8.32241e-59	AT3G21070	0.419698	1.30915e-139
AT4G25220	0.995887	9.03726e-112	AT4G34700	0.577078	5.47073e-42	AT5G41080	0.414548	2.19483e-152
AT3G52760	0.995818	0	AT2G31680	0.562651	1.24092e-70	AT5G11110	0.414239	1.64138e-227
AT3G07568	0.995388	0	AT1G65930	0.562651	1.502e-112	AT1G02570	0.41308	0
AT2G01090	0.994336	0	AT1G78900	0.562651	1.3281e-52	AT5G25880	0.412419	0
AT2G28080	0.988784	0	AT3G15710	0.562651	2.07069e-62	AT1G05990	0.411093	0
AT5G21080	0.986773	0	AT1G24180	0.562651	2.64349e-52	AT4G16400	0.409739	0
AT2G30410	0.985032	0	AT3G52760	0.562651	4.90964e-91	AT5G25890	0.409588	1.81799e-168
AT3G54880	0.984272	0	AT5G44110	0.562651	1.73776e-60	AT1G60810	0.408598	6.1336e-245
AT3G16460	0.982939	0	AT2G44610	0.562651	2.37351e-59	AT5G44820	0.408466	7.23434e-302
AT3G03555	0.981085	0	AT4G19410	0.562651	1.61586e-64	AT5G23750	0.406086	2.23947e-163
AT2G17380	0.980239	0	AT1G09270	0.562651	5.63309e-46	AT1G61795	0.403637	0
AT3G16350	0.979448	0	AT3G07570	0.562651	5.87988e-72	AT3G52290	0.403497	1.30421e-276
AT3G05490	0.97925	1.17784e-168	AT4G14750	0.562651	8.9101e-112	AT5G58750	0.402249	0
AT1G11660	0.977544	0	AT1G22520	0.562651	4.89212e-47	AT2G38500	0.400592	0
AT2G02300	0.974335	0	AT4G02580	0.562651	8.53774e-50	AT4G18430	0.399365	1.21107e-226
AT5G18910	0.973534	4.1396e-162	AT5G42790	0.562651	4.85002e-62	AT5G14000	0.397221	1.05449e-249
AT3G60280	0.970243	1.31702e-13	AT1G76030	0.562651	1.05997e-53	AT3G06070	0.395482	0
AT3G56090	0.969001	1.77492e-259	AT5G66510	0.562651	8.5708e-53	AT5G06230	0.394928	3.94367e-284
AT1G27435	0.967096	0	AT3G52930	0.562651	1.23146e-82	AT2G28620	0.394641	0
AT3G01130	0.966739	0	AT5G37600	0.562651	1.7047e-67	AT4G25090	0.391082	1.0499e-210
AT4G28162	0.966588	0	AT4G26710	0.562651	3.71948e-50	AT5G44130	0.390291	3.27881e-129
AT1G53030	0.963716	0	AT1G09640	0.562651	5.83643e-63	AT2G43120	0.3889	6.5901e-222
AT1G01780	0.963183	1.75784e-281	AT5G13450	0.562651	1.01253e-54	AT3G51540	0.388294	4.13968e-138
AT3G01720	0.962692	0	AT5G06660	0.562651	9.23141e-65	AT3G01810	0.38605	0
AT3G10920	0.962614	0	AT2G29750	0.548224	1.633e-128	AT2G37370	0.385965	0
AT5G49680	0.960606	0	AT4G11010	0.548224	1.16622e-60	AT1G21360	0.384923	1.97057e-296
AT5G20790	0.960148	0	AT5G23575	0.548224	4.54404e-67	AT4G19230	0.382894	5.42085e-127
AT4G27270	0.958698	0	AT5G14240	0.548224	6.73997e-45	AT2G35880	0.382623	2.38733e-201
AT5G12140	0.957522	0	AT1G19130	0.548224	8.97736e-55	AT1G66470	0.380669	0
AT3G17780	0.956229	0	AT2G03510	0.548224	1.823e-80	AT2G32270	0.378102	3.99017e-186
AT5G48110	0.954198	0	AT1G79340	0.548224	1.36446e-65	AT3G02230	0.377578	3.66907e-113
AT1G63930	0.951815	0	AT4G00860	0.548224	4.96422e-42	AT5G38700	0.377126	8.42489e-160
AT2G12400	0.949056	0	AT4G21105	0.548224	1.64231e-46	AT4G33120	0.374822	1.29471e-173
AT4G29480	0.948773	0	AT3G25540	0.548224	1.67525e-69	AT4G34131	0.371446	9.98802e-254
AT5G49890	0.947942	0	AT2G43150	0.548224	4.59494e-66	AT2G35990	0.371351	5.63157e-141
AT1G31885	0.946359	0	AT1G29470	0.548224	7.83197e-37	AT1G63600	0.37086	5.74655e-297
AT4G08240	0.946108	0	AT5G25460	0.548224	3.1347e-100	AT1G52660	0.369446	0
AT1G03950	0.945871	0	AT3G23530	0.548224	5.4771e-106	AT2G46600	0.368725	5.14386e-166
AT1G15930	0.944705	0	AT3G47833	0.548224	2.43518e-43	AT2G21300	0.368547	6.39398e-218
AT3G62120	0.944627	0	AT2G44620	0.548224	2.09207e-54	AT5G13990	0.366705	0
AT4G26130	0.944565	2.86633e-39	AT5G42420	0.533797	2.32383e-69	AT3G16390	0.365916	2.65363e-119
AT4G01830	0.942832	0	AT1G71780	0.533797	1.04881e-46	AT4G27480	0.360843	0
AT3G21510	0.941952	2.13404e-224	AT4G22300	0.533797	1.98654e-65	AT3G16240	0.360453	2.45221e-148
AT5G11630	0.940956	0	AT2G15970	0.533797	1.86914e-69
AT2G29980	0.939575	0	AT5G43400	0.533797	4.40134e-88
AT1G80230	0.939233	0	AT1G20010	0.533797	3.7521e-111
AT2G38640	0.938006	0	AT3G12030	0.533797	8.29524e-57
AT1G48745	0.937422	0	AT4G35100	0.533797	6.29533e-45
AT1G21930	0.937157	0	AT3G52300	0.533797	1.05495e-49
AT2G40110	0.935936	2.3595e-249	AT1G79530	0.533797	1.68708e-59
AT1G14010	0.932845	0	AT5G56950	0.533797	4.91308e-60
AT3G14350	0.932812	2.0517e-122	AT3G14290	0.533797	6.07854e-50
AT2G44290	0.932161	0	AT4G26910	0.533797	1.04647e-50
AT5G56760	0.931319	0	AT3G25040	0.51937	1.33749e-57
AT1G59725	0.928989	9.93479e-142	AT3G43960	0.51937	5.4991e-112
AT5G23030	0.928964	5.26103e-74	AT4G27080	0.51937	2.29095e-60
AT2G31490	0.923172	0	AT1G09330	0.51937	3.59257e-48
AT3G09240	0.921674	2.26936e-205	AT4G29350	0.51937	1.69584e-37
AT5G15890	0.920815	4.40769e-237	AT3G57785	0.51937	1.58893e-58
AT1G12530	0.918153	0	AT5G63840	0.51937	3.60332e-54
AT1G49032	0.915439	0	AT2G39960	0.51937	1.85356e-59
AT4G09500	0.912826	0	AT2G42210	0.51937	7.30513e-48
AT5G06800	0.910844	0	AT1G67785	0.51937	5.57475e-55
AT2G37440	0.907259	0	AT2G18840	0.51937	1.53501e-75
AT1G62320	0.906902	3.84159e-181	AT4G24520	0.51937	2.00821e-50
AT3G20410	0.906363	0	AT2G32520	0.51937	1.00118e-55
AT3G51380	0.905589	1.30315e-138	AT4G39390	0.51937	3.27334e-71
AT5G01050	0.904609	7.49173e-222	AT3G07950	0.51937	1.18203e-60
AT3G05810	0.902354	0	AT1G09780	0.51937	1.45978e-60
AT3G48180	0.899921	0	AT3G59970	0.51937	8.2059e-58
AT1G62660	0.899509	0	AT5G25100	0.51937	6.84912e-47
AT3G56000	0.897212	0	AT4G28085	0.51937	4.8736e-124
AT3G16690	0.891272	0	AT1G67750	0.51937	2.907e-146
AT5G26800	0.889403	0	AT3G15020	0.504943	3.25088e-60
AT2G46860	0.887354	1.28649e-17	AT2G42570	0.504943	4.23808e-78
AT3G15730	0.885736	0	AT1G15210	0.504943	1.41677e-46
AT4G09570	0.884809	0	AT5G63510	0.504943	8.94113e-47
AT5G59410	0.881878	0	AT2G27730	0.504943	7.32707e-43
AT5G19560	0.879966	1.46856e-07	AT4G12590	0.504943	1.49198e-53
AT1G79970	0.878971	0	AT3G23180	0.504943	4.17794e-68
AT3G07680	0.878343	0	AT1G49600	0.504943	1.34612e-56
AT4G14615	0.877078	0	AT3G02580	0.504943	3.33219e-50
AT5G14240	0.87684	0	AT1G72730	0.504943	4.34085e-60
AT4G18810	0.875964	0	AT5G19980	0.504943	2.60617e-84
AT1G61770	0.875323	0	AT3G48570	0.504943	1.10358e-61
AT5G23380	0.875221	0	AT5G57290	0.504943	3.91518e-56
AT4G27320	0.874935	0	AT1G71220	0.504943	6.41421e-98
AT1G65290	0.874671	0	AT1G30900	0.504943	8.3453e-136
AT4G28270	0.874002	0	AT2G21870	0.504943	1.81189e-51
AT1G05630	0.87251	0	AT3G02420	0.504943	2.56851e-51
AT3G03050	0.872453	0	AT2G05710	0.504943	8.16771e-44
AT1G15030	0.872327	4.74806e-233	AT3G16460	0.504943	1.69937e-85
AT2G22560	0.871083	0	AT3G01280	0.504943	5.6311e-36
AT2G37120	0.869399	0	AT3G27240	0.504943	6.09424e-37
AT2G43350	0.86758	0	AT1G78920	0.504943	8.89635e-53
AT2G20750	0.866383	3.48916e-171	AT1G08480	0.504943	7.49844e-46
AT1G35330	0.866103	0	AT5G48810	0.504943	2.14504e-51
AT1G22520	0.866003	0	AT4G32390	0.504943	3.90742e-53
AT1G20050	0.863385	0	AT3G59760	0.490516	2.3654e-42
AT1G06010	0.859763	0	AT4G02080	0.490516	2.2531e-57
AT5G35670	0.859295	3.27922e-87	AT1G22840	0.490516	9.40974e-38
AT2G43640	0.857542	0	AT4G03190	0.490516	1.94395e-46
AT4G35380	0.857516	0	AT2G17380	0.490516	7.0059e-29
AT3G26612	0.857173	0	AT1G35620	0.490516	8.54184e-67
AT1G11540	0.856836	0	AT5G43460	0.490516	3.23821e-40
AT5G65165	0.856405	0	AT2G47510	0.490516	3.73424e-42
AT3G17300	0.855514	0	AT3G62400	0.490516	1.6977e-36
AT4G33020	0.854866	6.94598e-27	AT3G16690	0.490516	6.1043e-101
AT2G39690	0.853302	1.80654e-214	AT4G26650	0.490516	9.57044e-62
AT1G18773	0.851713	0	AT5G39240	0.490516	2.905e-109
AT5G24314	0.848267	0	AT2G01140	0.490516	2.6495e-71
AT3G18760	0.846668	0	AT1G56190	0.490516	2.47543e-67
AT2G33585	0.845299	0	AT1G76240	0.490516	1.92717e-78
AT1G79340	0.843671	0	AT2G23350	0.490516	3.74576e-47
AT1G30860	0.843371	0	AT2G22125	0.490516	1.87519e-79
AT2G34585	0.841624	0	AT1G77130	0.490516	2.17986e-91
AT5G47100	0.839748	0	AT4G30010	0.490516	4.29932e-33
AT3G46430	0.838606	0	AT2G46540	0.490516	1.55943e-36
AT4G23885	0.838106	0	AT5G25830	0.490516	4.6389e-100
AT1G12550	0.837751	0	AT2G04780	0.490516	8.2185e-99
AT3G04630	0.837548	2.39943e-29	AT3G60540	0.490516	7.632e-125
AT1G52155	0.834833	3.66872e-227	AT2G39780	0.490516	1.06889e-45
AT3G62810	0.832508	0	AT1G27435	0.490516	1.75009e-42
AT5G65090	0.832479	3.8664e-96	AT5G08680	0.490516	1.13863e-42
AT2G36900	0.831053	0	AT1G41830	0.490516	2.81748e-68
AT4G38390	0.830791	7.97369e-127	AT4G27500	0.490516	9.62309e-62
AT2G17130	0.830767	0	AT2G33630	0.490516	1.59667e-61
AT1G27350	0.830322	0	AT3G17940	0.490516	3.51701e-61
AT1G27310	0.83005	0	AT5G08060	0.490516	8.39769e-50
AT5G62300	0.829251	0	AT1G05320	0.490516	1.0471e-197
AT2G46900	0.827366	0	AT5G40810	0.490516	7.05009e-41
AT5G59140	0.826996	0	AT1G03550	0.490516	2.5e-151
AT2G41780	0.826496	0	AT5G19510	0.490516	5.56086e-42
AT4G15545	0.825897	0	AT2G24170	0.476089	4.54637e-91
AT5G37055	0.824711	0	AT1G79260	0.476089	1.14618e-59
AT1G01360	0.824019	6.10169e-141	AT1G56550	0.476089	6.2663e-158
AT2G37370	0.823731	1.41177e-259	AT1G57620	0.476089	2.10198e-59
AT2G15620	0.822204	0	AT5G62930	0.476089	1.1536e-30
AT3G49390	0.820564	0	AT4G14550	0.476089	2.0623e-99
AT4G03490	0.820187	0	AT1G18150	0.476089	7.59602e-84
AT5G07960	0.819742	0	AT2G26240	0.476089	2.03603e-44
AT1G64850	0.819664	0	AT1G79990	0.476089	8.85615e-57
AT5G19030	0.818922	0	AT2G03680	0.476089	8.97972e-48
AT2G44450	0.817633	0	AT5G50850	0.476089	1.62611e-36
AT5G58740	0.816344	0	AT3G15730	0.476089	1.63749e-42
AT4G28030	0.816057	0	AT1G27740	0.476089	3.6843e-155
AT4G10330	0.81595	0	AT4G30610	0.476089	5.638e-123
AT2G41410	0.815211	0	AT4G16695	0.476089	9.1718e-59
AT5G48412	0.815083	0	AT1G08200	0.476089	2.39807e-50
AT1G01660	0.812786	9.04963e-113	AT3G49100	0.476089	1.28761e-52
AT1G30640	0.812254	0	AT2G17630	0.476089	6.60563e-58
AT4G16695	0.810402	0	AT1G08500	0.476089	5.36947e-45
AT4G38260	0.809095	0	AT5G47570	0.476089	7.08632e-35
AT5G07780	0.808778	0	AT1G07140	0.476089	2.38375e-48
AT1G72630	0.807569	0	AT2G34560	0.476089	3.22531e-70
AT1G20030	0.805821	0	AT3G08530	0.476089	8.40061e-60
AT3G03290	0.804338	0	AT5G65810	0.476089	6.75841e-52
AT5G03080	0.802837	0	AT5G08160	0.476089	1.1166e-53
AT1G13245	0.802363	2.37013e-283	AT5G19930	0.461662	4.74943e-61
AT4G03500	0.802126	0	AT2G35120	0.461662	1.01174e-67
AT1G09176	0.801999	9.9147e-111	AT1G07890	0.461662	1.14246e-65
AT5G64180	0.800869	0	AT4G13440	0.461662	2.23856e-97
AT4G38800	0.798367	0	AT1G19910	0.461662	3.56077e-72
AT3G11900	0.796712	0	AT5G20080	0.461662	2.84474e-53
AT5G15740	0.796589	0	AT2G33470	0.461662	1.01647e-28
AT1G75400	0.796227	0	AT5G24100	0.461662	3.1299e-115
AT5G24170	0.793229	0	AT1G67250	0.461662	1.69295e-38
AT3G51460	0.792895	0	AT2G41220	0.461662	6.20224e-83
AT4G26470	0.791287	0	AT1G33140	0.461662	5.77007e-47
AT1G58290	0.790668	0	AT2G38740	0.461662	2.0422e-58
AT1G10865	0.790606	0	AT4G29130	0.461662	3.56824e-50
AT5G57655	0.790482	2.6256e-267	AT2G35020	0.461662	1.61352e-94
AT3G49100	0.790334	0	AT5G17920	0.461662	2.13869e-49
AT1G03106	0.789841	0	AT1G30630	0.461662	1.57856e-49
AT5G15320	0.789409	0	AT5G18800	0.461662	4.84582e-35
AT4G00480	0.788906	9.10429e-166	AT5G49360	0.461662	1.1147e-100
AT4G27130	0.786375	0	AT2G22170	0.461662	9.56017e-55
AT3G62190	0.786254	0	AT3G50130	0.461662	3.0617e-175
AT5G65575	0.785504	0	AT1G54000	0.461662	3.75391e-45
AT1G03860	0.783181	0	AT1G12840	0.461662	2.28829e-25
AT1G09640	0.781369	0	AT1G76200	0.461662	1.21329e-48
AT5G12210	0.780237	0	AT4G11150	0.461662	1.55463e-51
AT3G22540	0.778778	0	AT2G37440	0.461662	5.9592e-114
AT4G34930	0.778532	1.6824e-60	AT3G10850	0.461662	1.14555e-39
AT1G07750	0.778338	0	AT1G12640	0.461662	5.73131e-67
AT4G17670	0.777881	0	AT4G32410	0.461662	1.28123e-35
AT5G23535	0.777777	0	AT2G45790	0.461662	2.71628e-58
AT1G48605	0.776937	0	AT1G08590	0.461662	1.57833e-98
AT1G05205	0.776755	0	AT4G14305	0.447235	1.1106e-100
AT4G31020	0.775548	0	AT1G07770	0.447235	1.14022e-58
AT5G47435	0.773717	0	AT5G37480	0.447235	1.23571e-51
AT5G13710	0.77342	0	AT3G50640	0.447235	3.07939e-62
AT1G80920	0.770363	2.89616e-286	AT3G62360	0.447235	1.93436e-65
AT4G21192	0.769995	0	AT3G24750	0.447235	5.2571e-122
AT1G45545	0.769923	1.71337e-172	AT5G60640	0.447235	8.20517e-42
AT5G19790	0.76969	1.13086e-37	AT5G49540	0.447235	5.60794e-51
AT1G11160	0.76932	0	AT3G25500	0.447235	3.40634e-89
AT1G32210	0.769136	0	AT3G56950	0.447235	3.26788e-65
AT5G43830	0.768802	0	AT1G77350	0.447235	1.59184e-41
AT4G00355	0.766964	0	AT1G20840	0.447235	8.23793e-88
AT2G41110	0.766362	0	AT4G22310	0.447235	1.84666e-33
AT4G25940	0.766201	0	AT4G36440	0.447235	1.37825e-55
AT1G65190	0.765812	0	AT2G29530	0.447235	2.916e-35
AT5G07450	0.764963	7.19729e-118	AT5G08670	0.447235	1.01487e-47
AT5G25830	0.764782	6.22437e-62	AT2G18030	0.447235	6.37999e-71
AT5G09310	0.764215	0	AT4G00810	0.447235	5.96716e-38
AT3G22750	0.764163	8.30774e-201	AT4G33640	0.447235	3.16861e-40
AT5G02420	0.76312	0	AT3G20790	0.447235	1.08227e-52
AT5G12390	0.761407	0	AT3G12260	0.447235	4.76884e-28
AT5G08170	0.76136	0	AT1G24735	0.447235	5.6375e-61
AT4G16600	0.760705	0	AT5G13710	0.447235	2.31371e-69
AT2G20930	0.760126	0	AT5G05010	0.447235	1.59685e-37
AT4G17340	0.758752	1.63181e-271	AT1G07670	0.447235	5.03764e-42
AT3G59830	0.758415	0	AT1G16700	0.447235	7.55988e-25
AT5G43570	0.758017	1.02355e-228	AT1G65010	0.432809	1.43924e-70
AT4G04900	0.756612	1.9601e-06	AT3G09300	0.432809	3.31413e-46
AT1G50290	0.755778	0	AT2G47000	0.432809	2.59381e-56
AT5G63220	0.755079	0	AT3G05155	0.432809	1.4922e-181
AT3G60260	0.75456	2.00049e-183	AT4G13940	0.432809	6.73126e-87
AT3G61060	0.754201	0	AT4G14800	0.432809	2.18726e-34
AT1G52347	0.754083	0	AT3G24160	0.432809	2.12206e-41
AT2G46030	0.754017	0	AT4G31990	0.432809	1.47958e-45
AT3G61270	0.751796	0	AT1G02500	0.432809	2.13875e-89
AT1G19730	0.751761	0	AT5G54100	0.432809	4.85989e-68
AT2G35790	0.750745	0	AT2G21390	0.432809	1.11206e-36
AT5G54500	0.750023	0	AT4G12340	0.432809	2.80338e-41
AT3G17020	0.749466	0	AT3G09455	0.432809	4.82249e-48
AT1G01770	0.748587	2.22869e-199	AT5G16440	0.432809	1.81507e-48
AT2G39705	0.747943	1.135e-163	AT4G39080	0.432809	1.14945e-42
AT4G06536	0.746313	8.69968e-124	AT5G05170	0.432809	4.82357e-40
AT2G24765	0.745908	0	AT3G08030	0.432809	2.60956e-74
AT2G02480	0.745147	0	AT4G23870	0.432809	1.0857e-54
AT4G03240	0.745105	0	AT1G34030	0.432809	7.31616e-28
AT2G37290	0.744636	0	AT5G02502	0.432809	1.62082e-34
AT2G02510	0.743658	0	AT3G63460	0.432809	3.68766e-61
AT1G80440	0.743254	6.87764e-23	AT1G11680	0.432809	1.02667e-36
AT2G36160	0.743071	0	AT1G65270	0.418382	5.28004e-45
AT1G70450	0.742854	2.25371e-200	AT1G57720	0.418382	7.62632e-45
AT5G56200	0.741264	2.33428e-36	AT1G04850	0.418382	3.81665e-36
AT1G51650	0.740518	0	AT2G15390	0.418382	6.0254e-134
AT3G62790	0.739267	0	AT1G03870	0.418382	4.2162e-100
AT2G15000	0.738568	0	AT1G73250	0.418382	1.53704e-66
AT1G55000	0.737579	0	AT2G41475	0.418382	2.49025e-62
AT1G69510	0.735388	0	AT5G67590	0.418382	1.05582e-25
AT1G20770	0.734887	0	AT5G44340	0.418382	1.66221e-56
AT4G35000	0.732439	0	AT3G13410	0.418382	3.75694e-37
AT2G44525	0.73228	0	AT5G63800	0.418382	3.3763e-126
AT1G70350	0.73206	0	AT3G23560	0.418382	2.81314e-85
AT3G60140	0.731794	8.63117e-36	AT3G10860	0.418382	2.09865e-40
AT1G43670	0.731794	0	AT3G46060	0.418382	4.70027e-44
AT1G48030	0.730235	0	AT1G28350	0.418382	9.12272e-84
AT3G27470	0.730182	0	AT5G24090	0.418382	4.9654e-142
AT5G25190	0.729451	1.30544e-117	AT5G26667	0.418382	1.73398e-37
AT3G48680	0.729297	0	AT5G49760	0.418382	1.4919e-129
AT3G57360	0.72877	0	AT1G51850	0.418382	3.5849e-121
AT3G15395	0.728704	0	AT5G21274	0.418382	4.23522e-34
AT5G20020	0.728182	0	AT2G19680	0.418382	1.82611e-46
AT3G02230	0.727999	3.76406e-236	AT5G52240	0.418382	3.75568e-53
AT4G12340	0.727876	0	AT1G78300	0.418382	3.16832e-50
AT3G28550	0.7277	0	AT1G21310	0.418382	2.4793e-118
AT3G54960	0.726952	1.78685e-35	AT3G46830	0.418382	2.15561e-36
AT3G03160	0.726869	0	AT3G15980	0.418382	7.89139e-75
AT3G15700	0.725941	2.65887e-55	AT4G08520	0.418382	9.91117e-31
AT5G43330	0.724709	0	AT2G46505	0.418382	3.57029e-32
AT5G63460	0.724061	0	AT2G37975	0.418382	2.21409e-52
AT5G25880	0.723696	0	AT4G38220	0.418382	2.81707e-43
AT2G23340	0.723621	0	AT5G24850	0.418382	5.17141e-62
AT5G46230	0.723329	0	AT1G20430	0.418382	1.98525e-35
AT5G37480	0.72273	0	AT3G57360	0.418382	3.5487e-129
AT4G18460	0.72104	0	AT1G04820	0.418382	1.12129e-79
AT5G40770	0.720943	0	AT5G26280	0.418382	1.25307e-49
AT1G16890	0.720443	0	AT4G31310	0.418382	2.34028e-58
AT5G25210	0.720095	0	AT5G45510	0.403955	4.1442e-41
AT1G09330	0.71902	0	AT1G63460	0.403955	2.69101e-40
AT1G67365	0.718893	0	AT5G59880	0.403955	1.53301e-59
AT5G03290	0.71879	0	AT3G10660	0.403955	9.54056e-92
AT4G26850	0.718096	0	AT1G10950	0.403955	1.74988e-36
AT3G09735	0.717722	0	AT5G58030	0.403955	4.10754e-38
AT5G59613	0.716538	0	AT1G62045	0.403955	6.5662e-125
AT5G54780	0.715859	0	AT3G51980	0.403955	7.31869e-83
AT3G23175	0.715252	0	AT5G27430	0.403955	1.30841e-36
AT2G39080	0.71154	0	AT5G20660	0.403955	2.50779e-82
AT1G56550	0.706859	0	AT3G07330	0.403955	5.12194e-60
AT3G54950	0.705742	1.19863e-182	AT1G34130	0.403955	7.97015e-73
AT5G46520	0.705302	0	AT1G63940	0.403955	3.18855e-35
AT3G06320	0.705291	0	AT3G23600	0.403955	2.15878e-33
AT5G11670	0.704673	1.55849e-272	AT1G49140	0.403955	1.37294e-30
AT5G04390	0.704326	2.09098e-177	AT4G38800	0.403955	1.59997e-29
AT5G43400	0.703959	0	AT5G16510	0.403955	7.11061e-51
AT1G12640	0.702811	0	AT5G58640	0.403955	3.63004e-41
AT4G16450	0.702763	0	AT5G11640	0.403955	3.12302e-66
AT2G35120	0.701636	0	AT2G33220	0.403955	6.4431e-37
AT4G05330	0.701538	0	AT4G20150	0.403955	3.26136e-23
AT4G25170	0.699908	2.41345e-289	AT5G20090	0.403955	4.74481e-28
AT5G09430	0.6983	0	AT5G18280	0.403955	1.56166e-76
AT5G19510	0.698283	0	AT1G14210	0.403955	1.76019e-67
AT5G40270	0.697941	0	AT5G37510	0.403955	2.93597e-37
AT1G75220	0.697882	0	AT2G20420	0.403955	1.98245e-29
AT3G06300	0.697553	0	AT5G54750	0.403955	2.80539e-38
AT2G32260	0.697424	0	AT4G01100	0.403955	2.48351e-33
AT1G20840	0.696076	8.48884e-267	AT4G08390	0.403955	5.08654e-38
AT2G18030	0.695153	0	AT4G17890	0.403955	4.71106e-49
AT3G03600	0.693601	0	AT2G02510	0.403955	1.22761e-25
AT2G31060	0.693397	0	AT3G04830	0.403955	6.94429e-42
AT3G15580	0.693334	0	AT1G21720	0.389528	2.44265e-43
AT1G52710	0.69305	0	AT4G09630	0.389528	2.99643e-87
AT2G32850	0.692854	0	AT3G51260	0.389528	2.56774e-24
AT5G61360	0.692463	0	AT2G46390	0.389528	6.61217e-32
AT2G46520	0.691804	0	AT5G27450	0.389528	4.05052e-67
AT4G21105	0.690273	0	AT2G25610	0.389528	3.54821e-38
AT1G77710	0.689771	0	AT3G51460	0.389528	1.37565e-54
AT5G14030	0.68975	1.17839e-290	AT3G52200	0.389528	3.38678e-46
AT2G26600	0.689633	0	AT1G76400	0.389528	1.26322e-52
AT3G61760	0.68961	2.0707e-269	AT1G64850	0.389528	1.66792e-56
AT5G20180	0.689149	0	AT1G68100	0.389528	6.32103e-77
AT4G35905	0.688297	0	AT3G03070	0.389528	7.0405e-37
AT1G09815	0.687199	0	AT5G12210	0.389528	1.13493e-49
AT4G16210	0.687187	0	AT5G47890	0.389528	1.75546e-25
AT1G12390	0.6866	0	AT3G62790	0.389528	1.55096e-34
AT5G58220	0.685943	0	AT2G18400	0.389528	1.57369e-30
AT3G07360	0.685084	5.09298e-269	AT4G13620	0.389528	2.19255e-98
AT2G47830	0.684886	0	AT1G36050	0.389528	4.23501e-66
AT3G55610	0.683935	0	AT3G02090	0.389528	5.40241e-31
AT4G19960	0.683691	0	AT2G34300	0.389528	1.53864e-40
AT4G19003	0.683122	0	AT5G35160	0.389528	7.12575e-48
AT3G07480	0.682973	0	AT1G06930	0.389528	1.14052e-65
AT2G27480	0.682568	0	AT5G35700	0.389528	1.0918e-75
AT3G52590	0.681569	0	AT2G37330	0.389528	3.1428e-123
AT2G20230	0.680676	0	AT1G12310	0.389528	2.65647e-32
AT1G72020	0.680532	0	AT1G27450	0.389528	1.58068e-30
AT5G25280	0.679976	2.08671e-167	AT1G14450	0.389528	1.55713e-18
AT1G08990	0.679898	8.81578e-288	AT4G19006	0.389528	2.39705e-49
AT3G10985	0.678838	0	AT1G51980	0.375101	7.73722e-24
AT3G24730	0.678496	0	AT1G26940	0.375101	1.1595e-73
AT5G47450	0.678242	2.34405e-252	AT3G63080	0.375101	3.95127e-50
AT2G39570	0.677408	0	AT2G20840	0.375101	2.15662e-49
AT1G67350	0.676285	0	AT2G42310	0.375101	9.88186e-34
AT2G27730	0.67537	0	AT1G79930	0.375101	2.22046e-30
AT2G28960	0.675262	0	AT1G70950	0.375101	1.6004e-126
AT3G61200	0.674744	0	AT3G02350	0.375101	7.20986e-66
AT3G17185	0.674736	1.76322e-222	AT3G08610	0.375101	7.95719e-25
AT1G26665	0.67472	0	AT1G33120	0.375101	9.0228e-25
AT5G55850	0.673625	1.59305e-255	AT2G17500	0.375101	6.40618e-83
AT1G77750	0.673521	0	AT3G11030	0.375101	1.14452e-96
AT2G33310	0.673496	3.79223e-159	AT2G34840	0.375101	3.02491e-87
AT3G56170	0.672976	4.10316e-89	AT1G04630	0.375101	7.82351e-35
AT1G25500	0.672741	7.9397e-185	AT5G02450	0.375101	3.12997e-50
AT3G49650	0.672321	0	AT2G23940	0.375101	2.32395e-42
AT3G52730	0.672228	0	AT4G15545	0.375101	3.23863e-82
AT3G52200	0.671768	0	AT2G15240	0.375101	2.0044e-52
AT5G11280	0.670561	0	AT3G11320	0.375101	1.28328e-65
AT5G67520	0.670339	0	AT3G54810	0.375101	2.56e-42
AT2G19180	0.670018	0	AT5G61780	0.375101	1.58739e-34
AT5G50460	0.669932	0	AT1G31910	0.375101	5.97793e-33
AT3G53490	0.669655	0	AT2G27020	0.375101	6.77257e-32
AT1G07590	0.669195	9.82994e-156	AT3G17300	0.375101	9.16407e-36
AT2G37250	0.668169	0	AT5G07340	0.375101	1.85948e-63
AT2G43540	0.668092	0	AT1G53240	0.375101	1.64958e-35
AT1G08940	0.667884	0	AT5G19550	0.375101	6.06005e-49
AT3G47675	0.667425	3.53475e-272	AT1G14360	0.375101	9.4084e-65
AT3G50130	0.666776	1.10204e-165	AT5G49270	0.375101	3.39747e-75
AT2G39780	0.666654	0	AT3G06060	0.360674	6.34157e-50
AT4G28710	0.666626	0	AT4G29870	0.360674	8.37024e-33
AT4G13440	0.666276	0	AT3G56110	0.360674	3.90947e-46
AT2G19680	0.666127	0	AT1G09430	0.360674	1.10862e-41
AT5G51620	0.665186	0	AT3G59360	0.360674	9.08183e-70
AT1G26640	0.664695	0	AT3G16990	0.360674	2.42286e-97
AT2G21030	0.664495	0	AT3G01390	0.360674	5.26001e-28
AT4G29735	0.663031	0	AT2G30410	0.360674	5.14616e-27
AT4G27750	0.662569	0	AT2G38650	0.360674	2.9103e-72
AT5G41560	0.662537	0	AT1G52710	0.360674	4.62698e-67
AT1G72855	0.662247	0	AT3G62810	0.360674	2.48327e-51
AT1G65180	0.66156	0	AT4G12650	0.360674	8.80395e-33
AT3G16640	0.6615	0	AT5G60660	0.360674	3.52416e-53
AT3G51010	0.660045	0	AT2G14100	0.360674	1.0897e-72
AT5G54640	0.659073	0	AT1G20770	0.360674	1.97327e-61
AT3G46060	0.65866	0	AT5G66760	0.360674	2.6365e-28
AT1G03900	0.658099	0	AT5G23730	0.360674	9.9208e-112
AT4G17010	0.657559	0	AT4G24820	0.360674	6.66075e-35
AT1G56700	0.655777	0	AT3G13870	0.360674	2.12897e-45
AT2G44620	0.654955	0	AT3G62680	5.15042	5.2751e-227
AT3G16220	0.654916	0	AT4G40090	5.12157	2.7591e-269
AT2G46540	0.654766	0	AT3G54580	5.12157	0
AT2G45790	0.654744	0	AT5G17820	4.91959	0
AT2G25260	0.65428	0	AT5G05500	4.77532	3.5699e-298
AT1G03330	0.653214	0	AT3G28550	4.50121	5.435e-304
AT2G18640	0.653146	1.14573e-226	AT1G23720	4.42907	4.4587e-291
AT2G44610	0.653144	0	AT3G09925	4.37137	3.8577e-306
AT5G17060	0.652675	0	AT4G17340	4.32809	1.492e-234
AT5G13070	0.652541	0	AT3G54590	4.2848	3.1088e-251
AT1G29040	0.652338	0	AT1G30870	4.2271	7.6065e-255
AT5G27850	0.652312	0	AT5G57625	4.21267	3.717e-155
AT3G29075	0.651828	0	AT1G12560	4.11168	2.4357e-233
AT1G72870	0.651639	2.33838e-293	AT5G14330	3.98184	3.3255e-296
AT4G14716	0.651078	0	AT4G26010	3.83757	5.0792e-135
AT4G29260	0.650329	0	AT2G47540	3.83757	6.3137e-285
AT4G14390	0.650208	3.40515e-174	AT1G62980	3.79429	5.0184e-207
AT4G36740	0.650017	0	AT4G25820	3.79429	4.8103e-150
AT1G32460	0.649483	0	AT4G00680	3.73658	3.8567e-223
AT5G54585	0.649194	0	AT1G01750	3.72215	0
AT4G37830	0.648401	0	AT4G09990	3.5346	1.382e-273
AT4G27090	0.648123	0	AT4G02270	3.41919	4.8051e-120
AT5G44260	0.64755	4.39732e-107	AT5G47450	3.28934	3.1233e-162
AT1G15100	0.647175	0	AT4G22666	3.28934	1.2348e-187
AT1G72730	0.647051	0	AT5G46900	3.27492	6.6361e-200
AT1G18150	0.64678	0	AT4G30460	3.24606	1.1053e-115
AT5G20165	0.646052	0	AT3G43960	3.20278	4.759e-260
AT4G31985	0.64602	0	AT5G67400	3.18836	3.1936e-148
AT2G02960	0.645612	0	AT5G60660	3.13065	9.555e-206
AT5G55640	0.643408	0	AT5G04960	3.13065	2.1134e-148
AT5G17820	0.642554	0	AT1G22530	3.10179	1.1806e-151
AT1G09300	0.642464	0	AT5G40730	3.01523	1.869e-176
AT5G39570	0.642456	0	AT1G48930	3.00081	1.8169e-182
AT2G26210	0.642041	0	AT3G01190	2.92867	2.1934e-145
AT5G02502	0.641547	0	AT4G12510	2.92867	9.0423e-136
AT4G14465	0.640449	1.70512e-206	AT2G47360	2.91424	4.9683e-232
AT1G23950	0.64028	1.45947e-249	AT3G61430	2.87096	8.3835e-181
AT4G27610	0.639359	0	AT4G12550	2.79883	3.0673e-137
AT3G63150	0.638956	0	AT1G33800	2.76997	9.6189e-220
AT1G79075	0.638598	0	AT5G44610	2.76997	6.2312e-126
AT3G47836	0.637475	0	AT5G35190	2.75555	4.9882e-147
AT4G01040	0.637383	0	AT3G49960	2.74112	1.1221e-160
AT5G10960	0.636636	0	AT5G24880	2.74112	8.2876e-164
AT4G36520	0.636518	0	AT2G36830	2.74112	8.6287e-178
AT5G07470	0.636352	0	AT5G15600	2.72669	9.6199e-290
AT3G50550	0.635167	0	AT2G03720	2.69784	1.2781e-157
AT5G17290	0.634687	0	AT4G30670	2.69784	6.1861e-116
AT5G04470	0.633496	0	AT5G58010	2.66899	2.1418e-201
AT1G79260	0.633348	0	AT5G64100	2.6257	6.6373e-148
AT2G16930	0.633008	0	AT5G42510	2.6257	4.8365e-212
AT3G51840	0.632044	0	AT5G23750	2.59685	1.1862e-149
AT1G18160	0.630423	0	AT5G46890	2.55357	3.5016e-127
AT3G52420	0.63027	0	AT1G12040	2.55357	2.934e-191
AT5G22400	0.629517	0	AT2G45890	2.52472	4.9939e-202
AT4G06395	0.629254	0	AT2G45750	2.51029	1.476e-193
AT2G17440	0.629156	0	AT3G26520	2.51029	1.1599e-168
AT1G14450	0.629096	0	AT3G23190	2.48144	1.1308e-190
AT4G00585	0.628704	0	AT2G41970	2.46701	2.677e-198
AT4G02100	0.628397	1.19941e-254	AT4G37070	2.4093	2.8469e-178
AT1G51140	0.628232	0	AT5G49270	2.39487	1.9362e-209
AT1G01180	0.628002	0	AT3G61560	2.36602	6.9991e-235
AT5G09255	0.627585	1.05762e-179	AT2G30930	2.36602	2.0776e-101
AT3G53410	0.627578	0	AT1G73580	2.36602	2.699e-181
AT3G01980	0.626438	0	AT5G43350	2.36602	8.5786e-151
AT4G33780	0.626097	0	AT1G58270	2.35159	1.6256e-124
AT2G39360	0.624103	6.43574e-155	AT3G05490	2.32274	5.7023e-171
AT5G22390	0.623645	5.42096e-69	AT1G27740	2.30831	1.0714e-185
AT1G57540	0.623602	0	AT3G05920	2.29389	1.4052e-158
AT2G46580	0.62274	0	AT2G17720	2.27946	1.7909e-186
AT4G17085	0.622115	0	AT3G60280	2.27946	2.941e-164
AT2G33255	0.621721	0	AT1G08340	2.27946	5.0445e-98
AT2G05630	0.620673	9.34109e-162	AT3G07070	2.26503	1.0571e-185
AT1G21750	0.620561	1.44495e-61	AT1G54970	2.22175	7.06089e-97
AT4G13615	0.620058	0	AT5G19800	2.22175	1.2638e-167
AT4G36515	0.620023	0	AT3G01720	2.17847	2.9754e-210
AT3G27280	0.619853	0	AT1G11910	2.14962	1.6767e-199
AT5G60460	0.619276	5.21722e-240	AT2G25810	2.13519	1.6466e-102
AT3G01850	0.619187	0	AT2G24980	2.13519	5.7842e-108
AT2G40970	0.619139	2.10522e-21	AT2G21045	2.09191	2.2937e-109
AT4G26410	0.618579	0	AT4G17100	2.09191	2.7661e-208
AT5G58160	0.618005	0	AT1G62660	2.09191	4.3624e-140
AT4G30640	0.617983	0	AT4G13390	2.07748	1.2155e-119
AT5G26667	0.617972	0	AT3G07880	2.07748	3.0871e-220
AT1G67430	0.617797	1.96318e-272	AT3G51330	2.04863	6.2709e-181
AT2G31710	0.617556	0	AT4G33730	2.04863	1.6309e-147
AT5G08040	0.617492	0	AT4G18430	2.04863	6.2156e-171
AT2G31200	0.617367	0	AT2G47650	2.0342	8.3345e-180
AT4G04930	0.615152	2.44877e-300	AT3G54040	2.0342	8.57729e-88
AT5G32440	0.614898	0	AT5G55050	2.01977	1.2656e-167
AT2G38100	0.614497	7.33149e-126	AT1G30900	2.01977	2.0373e-130
AT3G02700	0.614378	0	AT3G20410	2.00535	5.9001e-210
AT1G48160	0.614166	0	AT1G04040	1.99092	3.09163e-61
AT5G65495	0.614154	0	AT1G04280	1.99092	2.9239e-145
AT2G46490	0.613161	0	AT4G30190	1.99092	2.7818e-119
AT5G09260	0.612701	0	AT2G32270	1.94764	3.2279e-170
AT1G51360	0.612154	0	AT5G27150	1.94764	5.4838e-168
AT2G30050	0.611961	0	AT3G51160	1.94764	3.0606e-169
AT2G38090	0.611885	1.9041e-177	AT5G13500	1.93321	3.969e-186
AT5G42785	0.61168	8.25653e-258	AT1G67330	1.93321	1.365e-102
AT4G30410	0.611091	8.05482e-72	AT5G65930	1.93321	9.1758e-197
AT3G53150	0.610664	5.71801e-243	AT5G40860	1.91878	9.7312e-158
AT5G48580	0.610605	1.84828e-114	AT2G29750	1.91878	3.2204e-158
AT3G03990	0.610385	6.11428e-123	AT4G12545	1.90436	3.9366e-101
AT1G63220	0.610005	0	AT1G52660	1.88993	6.4672e-167
AT3G18215	0.609508	0	AT2G37170	1.8755	1.4085e-103
AT3G14770	0.6092	9.73732e-227	AT5G63600	1.8755	1.02898e-65
AT2G19790	0.608619	0	AT4G29180	1.86108	1.0657e-190
AT1G23720	0.60846	0	AT2G15970	1.86108	4.7666e-105
AT3G01810	0.608324	4.10357e-42	AT3G18780	1.86108	1.6933e-120
AT3G01520	0.608142	4.85626e-246	AT5G44480	1.86108	1.1879e-160
AT5G02600	0.608026	6.98581e-129	AT1G08990	1.86108	1.9192e-184
AT1G49410	0.60745	0	AT2G21880	1.84665	4.6879e-128
AT2G14100	0.60744	1.80108e-123	AT3G23175	1.84665	1.0341e-126
AT4G30650	0.60738	0	AT5G15890	1.83222	1.8801e-170
AT1G28410	0.607098	0	AT2G22970	1.8178	1.7129e-122
AT4G16330	0.606804	0	AT4G25790	1.80337	9.22676e-91
AT2G35736	0.605354	0	AT4G23400	1.80337	3.2069e-101
AT2G25510	0.604844	0	AT2G19760	1.77451	8.17938e-90
AT3G05760	0.604504	0	AT4G25570	1.77451	3.0222e-158
AT5G11340	0.602597	0	AT4G30170	1.76009	2.36764e-48
AT2G44060	0.602534	0	AT4G25090	1.76009	2.4028e-163
AT2G44670	0.602518	8.45429e-87	AT4G31470	1.76009	1.3892e-90
AT5G04430	0.602407	0	AT5G06640	1.76009	4.2505e-104
AT2G16790	0.602391	0	AT1G30990	1.74566	6.8818e-127
AT2G25950	0.602127	0	AT5G23030	1.74566	1.1063e-114
AT3G46560	0.601471	0	AT2G34500	1.73123	3.86143e-54
AT4G33360	0.600523	2.81485e-300	AT5G17390	1.71681	1.2578e-146
AT2G39050	0.600227	0	AT4G23870	1.70238	2.42471e-69
AT4G21720	0.600162	0	AT5G65160	1.70238	7.0586e-179
AT1G69587	0.600157	0	AT5G19790	1.70238	1.2399e-143
AT2G20820	0.599324	0	AT4G19680	1.70238	2.06226e-85
AT1G64890	0.598873	0	AT1G10200	1.70238	1.20919e-97
AT1G72170	0.59829	0	AT4G26690	1.70238	1.3635e-94
AT4G01710	0.598262	0	AT5G06630	1.68795	1.2389e-102
AT2G35070	0.598187	0	AT3G16240	1.67353	1.7656e-84
AT2G19760	0.597518	0	AT2G12400	1.67353	5.8783e-118
AT4G26830	0.597258	2.30071e-196	AT4G26970	1.6591	1.2309e-120
AT5G27700	0.597193	0	AT3G12540	1.6591	2.0954e-151
AT3G06125	0.596659	9.05983e-261	AT5G22410	1.6591	1.2736e-101
AT3G14690	0.59649	2.17714e-48	AT3G62830	1.6591	7.9344e-124
AT1G10200	0.595507	0	AT1G30360	1.6591	4.02208e-90
AT2G20390	0.593295	0	AT3G10710	1.64467	1.4205e-125
AT5G10780	0.592727	0	AT5G55960	1.64467	4.4647e-115
AT2G32150	0.592066	2.32534e-242	AT4G39080	1.63025	9.3061e-126
AT1G79870	0.591715	3.97717e-285	AT3G18560	1.63025	3.39878e-79
AT5G44710	0.591371	0	AT4G18640	1.63025	4.0917e-156
AT4G26210	0.590506	0	AT4G33880	1.61582	1.5079e-153
AT1G04040	0.590302	3.38932e-200	AT2G39900	1.61582	4.4589e-104
AT5G42300	0.590261	8.53063e-281	AT1G79340	1.60139	1.6939e-121
AT5G13430	0.589147	0	AT3G01520	1.60139	1.52469e-94
AT5G34930	0.588693	4.31227e-284	AT3G14067	1.60139	1.71162e-95
AT2G21850	0.588564	0	AT1G22500	1.58696	5.247e-162
AT5G41730	0.588316	1.78751e-42	AT1G30690	1.58696	2.5314e-73
AT5G66820	0.587676	6.15743e-77	AT3G53420	1.58696	4.9365e-104
AT4G14280	0.587336	5.26376e-26	AT3G07900	1.58696	1.1344e-174
AT4G01900	0.587289	0	AT4G08400	1.58696	7.7523e-107
AT1G20440	0.587271	1.27475e-138	AT4G08410	1.58696	1.55465e-95
AT1G55290	0.586808	1.81186e-73	AT3G60330	1.57254	2.6332e-120
AT1G48140	0.586687	0	AT5G57530	1.57254	9.43557e-77
AT3G45090	0.586406	0	AT5G25890	1.57254	6.52478e-67
AT5G02795	0.586387	8.30378e-205	AT1G63220	1.55811	1.13465e-75
AT3G09500	0.585972	0	AT2G43150	1.55811	3.36313e-42
AT1G18410	0.584957	1.99657e-263	AT1G72150	1.55811	1.76709e-84
AT5G59150	0.584935	0	AT1G07750	1.55811	7.1292e-94
AT1G05780	0.584932	0	AT2G41110	1.52926	7.64639e-70
AT4G20450	0.58485	8.61631e-100	AT1G63450	1.52926	1.0314e-160
AT1G76010	0.584345	0	AT1G24180	1.52926	3.0662e-141
AT5G06230	0.584191	3.09371e-209	AT4G23710	1.52926	3.87626e-74
AT1G50480	0.583902	0	AT2G02960	1.52926	7.5057e-113
AT4G40060	0.583882	0	AT2G17130	1.52926	1.5849e-120
AT1G32340	0.583501	0	AT4G30320	1.52926	1.97728e-76
AT2G21880	0.58237	6.74059e-193	AT3G21070	1.51483	5.64586e-78
AT3G14230	0.581949	0	AT2G22170	1.51483	2.37169e-91
AT1G26218	0.581683	0	AT3G24160	1.51483	2.9349e-116
AT5G42880	0.581362	0	AT1G69240	1.51483	1.0449e-153
AT1G16560	0.580621	0	AT1G20090	1.51483	1.4216e-118
AT3G08580	0.580289	0	AT3G23600	1.51483	9.18182e-95
AT2G27775	0.579782	0	AT2G31350	1.5004	9.40592e-97
AT2G31680	0.579469	9.8191e-219	AT3G22570	1.5004	2.878e-174
AT1G17350	0.579304	5.91672e-182	AT3G05155	1.5004	8.628e-159
AT1G28350	0.579015	7.14009e-220	AT1G01620	1.5004	2.3144e-103
AT3G57062	0.578774	0	AT5G56170	1.5004	9.6529e-114
AT4G08450	0.577891	3.42964e-164	AT3G06300	1.5004	1.83033e-94
AT3G18050	0.57789	3.77342e-167	AT4G12520	1.5004	3.20485e-62
AT3G60300	0.577879	0	AT3G18060	1.5004	4.9948e-124
AT3G19553	0.57673	6.88056e-281	AT1G49240	1.5004	2.9779e-104
AT3G43520	0.576329	0	AT2G35610	1.5004	1.9227e-105
AT5G48150	0.576115	0	AT3G15020	1.47155	1.2163e-123
AT1G10630	0.576013	0	AT4G32530	1.47155	4.6176e-110
AT3G44280	0.575986	0	AT2G20670	1.47155	1.05968e-28
AT3G47770	0.575839	3.44731e-25	AT3G26440	1.45712	6.21637e-94
AT4G30160	0.575551	0	AT1G75840	1.45712	9.1667e-102
AT2G16510	0.575448	0	AT3G56930	1.45712	9.9014e-106
AT2G21160	0.575268	3.78646e-167	AT5G24313	1.4427	2.6226e-113
AT4G20380	0.575157	0	AT1G19360	1.4427	6.54482e-91
AT2G42210	0.574563	0	AT5G10960	1.4427	4.35035e-92
AT2G46390	0.574179	0	AT2G44790	1.4427	1.17939e-77
AT5G27150	0.574105	2.65667e-218	AT2G20230	1.42827	4.3367e-99
AT5G10700	0.573508	0	AT1G56700	1.42827	8.00553e-86
AT1G09740	0.57327	2.24137e-151	AT5G01610	1.42827	8.22349e-98
AT1G17455	0.572063	0	AT3G51550	1.42827	4.65726e-79
AT5G51570	0.572042	0	AT5G49760	1.41384	1.5926e-113
AT3G62450	0.571921	0	AT3G56240	1.41384	9.02128e-63
AT3G57450	0.571645	1.03741e-108	AT1G72200	1.39941	8.6889e-136
AT2G44310	0.571469	0	AT2G28440	1.39941	1.9714e-144
AT2G23310	0.571467	0	AT4G34720	1.38499	9.15196e-84
AT5G64650	0.571402	0	AT4G31250	1.38499	1.8144e-137
AT4G00440	0.571282	9.75662e-189	AT2G25260	1.37056	2.73982e-93
AT5G63510	0.570928	0	AT4G35060	1.37056	2.69664e-84
AT5G42460	0.570361	0	AT4G30560	1.37056	2.3105e-146
AT1G18860	0.569763	0	AT5G02270	1.37056	6.17623e-52
AT4G14430	0.569529	0	AT3G15700	1.35613	1.1022e-114
AT3G44330	0.56895	0	AT1G18150	1.35613	1.3332e-101
AT2G18840	0.568704	0	AT5G26010	1.35613	8.5305e-122
AT3G07900	0.568417	0	AT2G20520	1.35613	1.00416e-43
AT1G24050	0.568226	0	AT5G39320	1.34171	6.87915e-63
AT3G48020	0.568048	0	AT3G03000	1.34171	5.1279e-103
AT4G14410	0.567166	8.95452e-302	AT2G42490	1.34171	4.85275e-86
AT4G38495	0.566231	0	AT3G27960	1.34171	1.55693e-65
AT2G35680	0.566171	0	AT3G13410	1.34171	5.88566e-88
AT5G26010	0.565812	6.58915e-291	AT1G53580	1.32728	8.74666e-64
AT2G20520	0.564682	1.70637e-12	AT5G46870	1.32728	1.13596e-83
AT5G63600	0.564216	2.36833e-285	AT5G15180	1.32728	3.6775e-85
AT1G27330	0.56375	8.25933e-299	AT3G05800	1.32728	5.86102e-74
AT4G27290	0.56318	4.03998e-156	AT5G24090	1.31285	1.74491e-72
AT5G11090	0.563168	6.45569e-29	AT2G45960	1.31285	4.50695e-91
AT4G31720	0.56291	0	AT5G14120	1.31285	3.91358e-52
AT2G40620	0.562496	0	AT1G19910	1.29843	1.21197e-89
AT1G18180	0.562184	0	AT2G15620	1.29843	2.08873e-88
AT1G33140	0.562	0	AT1G07610	1.29843	1.46853e-30
AT5G25360	0.56156	0	AT3G61270	1.29843	1.75902e-82
AT5G63400	0.560645	0	AT4G35100	1.29843	1.08913e-54
AT1G20575	0.560092	0	AT4G01140	1.29843	2.29905e-47
AT5G20080	0.559831	0	AT4G38920	1.284	2.45979e-81
AT5G47140	0.559505	0	AT3G13782	1.284	2.385e-133
AT1G79860	0.558937	1.50575e-126	AT5G57540	1.284	7.35072e-58
AT2G32960	0.558824	0	AT5G42785	1.284	6.12137e-91
AT2G36835	0.558499	5.08096e-294	AT1G47740	1.284	1.66957e-93
AT5G16120	0.558184	0	AT5G39570	1.284	2.26414e-84
AT4G34750	0.557763	2.29902e-168	AT3G46270	1.284	1.3969e-131
AT2G43810	0.557523	0	AT1G78260	1.26957	1.11477e-62
AT1G72500	0.55707	3.49097e-296	AT5G45510	1.26957	3.83635e-54
AT3G43810	0.556808	9.95148e-246	AT1G76890	1.25514	6.62612e-60
AT5G16650	0.556522	1.8086e-202	AT4G37530	1.25514	1.0792e-75
AT1G54217	0.556412	0	AT1G03550	1.25514	6.1197e-105
AT4G34265	0.555277	0	AT1G20840	1.25514	7.72127e-70
AT1G24320	0.55504	5.64194e-207	AT3G15950	1.25514	5.61224e-23
AT4G08520	0.554929	1.58743e-277	AT2G18980	1.25514	3.54488e-20
AT3G29170	0.554875	0	AT2G47000	1.25514	2.87002e-55
AT2G19730	0.554606	2.79262e-199	AT2G25520	1.24072	8.40358e-75
AT5G39660	0.554084	0	AT5G53250	1.24072	9.45661e-60
AT5G16110	0.55322	0	AT3G28345	1.24072	1.71459e-66
AT5G49940	0.552532	0	AT3G10920	1.24072	2.4469e-106
AT3G56500	0.552482	5.18482e-39	AT4G39730	1.24072	1.12603e-58
AT2G40510	0.552438	0	AT5G24310	1.22629	9.16127e-96
AT2G15910	0.551947	0	AT2G39530	1.22629	1.70737e-49
AT3G62990	0.551735	8.72963e-219	AT2G47530	1.22629	2.7465e-136
AT4G31980	0.550996	0	AT2G22795	1.22629	1.26327e-58
AT5G40730	0.550775	5.40537e-205	AT4G01110	1.22629	3.46164e-79
AT4G02080	0.550155	0	AT5G64740	1.22629	2.28847e-42
AT3G50520	0.549765	0	AT1G54940	1.22629	1.6603e-110
AT5G63905	0.549645	1.52543e-268	AT2G29620	1.21186	3.096e-127
AT1G47278	0.549581	0	AT3G02230	1.21186	9.62932e-56
AT2G17890	0.54905	1.30114e-178	AT3G03520	1.21186	1.00089e-64
AT3G62830	0.547589	8.25077e-222	AT4G02620	1.21186	6.7432e-55
AT1G80350	0.547427	1.53583e-290	AT5G59520	1.21186	3.39888e-66
AT1G08770	0.546933	0	AT1G15210	1.21186	1.6223e-33
AT1G76260	0.546402	0	AT4G24220	1.19744	1.26493e-68
AT2G41200	0.546277	0	AT4G12330	1.19744	1.40949e-56
AT1G69620	0.546189	0	AT1G24170	1.18301	2.13501e-50
AT2G17880	0.546033	4.38895e-61	AT5G10430	1.18301	2.6836e-51
AT1G79330	0.545623	4.91815e-51	AT1G70330	1.18301	6.27435e-75
AT3G57060	0.545292	1.17991e-174	AT4G20260	1.18301	1.69755e-75
AT5G23950	0.544736	1.93227e-173	AT5G65480	1.16858	1.47513e-55
AT5G46340	0.544594	1.18119e-191	AT1G06923	1.16858	7.24481e-83
AT1G68680	0.544576	0	AT5G61350	1.16858	3.6415e-134
AT5G27093	0.543893	0	AT2G32380	1.16858	1.05583e-62
AT4G26910	0.543446	0	AT4G26710	1.16858	1.43199e-71
AT1G61860	0.543257	4.66198e-85	AT1G24620	1.15416	7.8712e-136
AT5G06450	0.542968	0	AT2G16510	1.15416	5.66752e-68
AT2G19410	0.542477	2.42223e-06	AT5G06990	1.15416	3.53961e-65
AT1G70770	0.542118	1.11344e-267	AT2G37130	1.15416	1.16815e-70
AT2G47380	0.541668	0	AT4G28770	1.13973	1.08258e-61
AT5G62720	0.541597	9.8775e-52	AT1G80230	1.13973	8.92313e-82
AT4G31080	0.541158	0	AT1G78900	1.13973	1.30452e-58
AT3G03490	0.541144	0	AT3G58710	1.13973	5.02477e-46
AT4G39980	0.540271	4.61252e-272	AT5G45500	1.13973	2.82797e-57
AT1G05210	0.539989	4.40809e-284	AT4G33360	1.13973	1.86975e-54
AT3G18450	0.539351	4.50459e-139	AT1G30850	1.1253	7.9337e-120
AT3G19960	0.539294	0	AT1G27140	1.1253	7.03419e-25
AT3G20510	0.538026	0	AT3G56230	1.1253	2.45441e-67
AT4G14147	0.537897	0	AT5G14000	1.1253	5.55288e-57
AT2G01890	0.537686	0	AT5G45490	1.1253	6.16689e-48
AT3G13970	0.537678	0	AT1G56220	1.1253	1.46887e-28
AT1G06515	0.537501	0	AT1G14960	1.1253	1.15602e-52
AT5G25820	0.53747	1.40561e-302	AT4G00430	1.11088	4.91866e-18
AT5G51840	0.537466	0	AT2G46030	1.11088	1.11825e-55
AT1G10590	0.537162	0	AT3G11780	1.11088	1.44205e-53
AT2G27030	0.536752	3.0327e-223	AT1G54410	1.11088	1.51626e-33
AT3G30841	0.536579	0	AT2G24260	1.09645	1.88445e-42
AT5G46250	0.536414	0	AT4G02830	1.09645	3.8121e-109
AT5G12080	0.536231	0	AT3G15730	1.09645	5.68815e-64
AT4G26710	0.536173	0	AT1G51850	1.09645	3.23592e-72
AT2G46505	0.535872	0	AT2G40610	1.09645	6.4693e-51
AT5G22360	0.535638	0	AT4G17170	1.08202	8.28978e-65
AT1G09580	0.534998	1.68988e-120	AT5G57070	1.08202	5.13284e-44
AT3G25540	0.534964	0	AT5G56950	1.08202	9.91202e-86
AT2G16920	0.53479	0	AT1G56550	1.08202	7.98961e-58
AT5G19330	0.534678	0	AT5G28050	1.08202	5.61067e-37
AT3G27820	0.533683	1.67125e-282	AT1G77130	1.08202	6.71385e-71
AT5G17610	0.533608	0	AT5G07220	1.08202	2.30028e-38
AT3G12587	0.533365	0	AT4G13615	1.08202	1.60187e-75
AT4G16520	0.53285	2.01485e-160	AT4G03330	1.06759	2.5085e-132
AT2G36895	0.532587	0	AT1G12110	1.06759	1.50166e-37
AT5G57070	0.532256	0	AT3G52460	1.06759	7.20565e-62
AT2G25520	0.53191	9.48785e-222	AT3G17020	1.06759	1.67414e-38
AT5G26320	0.531878	4.56605e-24	AT2G41220	1.06759	8.59147e-55
AT5G46060	0.531831	6.42582e-131	AT5G03460	1.06759	2.6715e-56
AT2G45330	0.530238	0	AT1G66200	1.06759	8.97179e-19
AT1G53035	0.530071	0	AT2G20750	1.06759	4.48978e-18
AT1G16700	0.529896	0	AT3G17240	1.06759	1.91251e-65
AT4G16444	0.529669	0	AT3G48940	1.06759	1.3531e-88
AT1G27530	0.529629	0	AT2G36380	1.05317	2.58182e-30
AT4G24370	0.52913	0	AT2G27360	1.05317	1.21111e-83
AT2G27360	0.5289	0	AT3G44326	1.05317	2.11344e-14
AT2G08790	0.528239	0	AT1G02570	1.05317	2.61174e-72
AT1G26340	0.527323	0	AT5G45480	1.03874	5.06364e-59
AT5G23395	0.526931	0	AT1G76200	1.03874	4.30718e-72
AT3G56490	0.526273	0	AT3G51460	1.03874	1.23979e-54
AT4G21610	0.526122	0	AT1G79970	1.03874	2.24428e-47
AT2G46280	0.525901	0	AT4G20460	1.03874	4.21792e-70
AT1G02340	0.525609	0	AT3G29780	1.03874	5.2504e-69
AT2G18000	0.525464	0	AT1G01780	1.02431	4.84243e-40
AT5G15265	0.524998	0	AT1G12840	1.02431	1.62313e-40
AT2G40935	0.524983	0	AT3G03250	1.02431	4.16368e-33
AT1G69790	0.524836	8.43964e-228	AT3G17780	1.02431	4.19527e-51
AT3G54110	0.52479	0	AT4G13440	1.02431	8.85194e-60
AT3G27190	0.524787	0	AT3G23090	1.00989	3.88269e-46
AT1G17360	0.524657	4.82402e-59	AT1G73680	1.00989	2.75449e-82
AT5G09190	0.52459	0	AT5G17910	1.00989	5.96902e-44
AT4G19045	0.524216	6.93053e-245	AT1G78680	1.00989	4.46512e-43
AT1G05720	0.523823	0	AT3G55610	1.00989	1.20926e-47
AT2G03510	0.523643	7.44047e-152	AT4G20860	1.00989	1.40151e-39
AT5G58710	0.523508	2.72006e-28	AT1G07795	0.99546	1.0167e-122
AT5G51380	0.522441	3.52609e-114	AT4G27410	0.99546	3.72517e-10
AT1G68300	0.522068	0	AT4G27320	0.99546	1.20117e-58
AT3G01280	0.521836	0	AT2G26570	0.99546	2.6003e-51
AT4G34000	0.521635	9.38879e-285	AT1G23030	0.99546	2.25314e-36
AT1G48200	0.521071	0	AT2G47690	0.99546	3.43654e-52
AT3G04720	0.520968	3.69089e-119	AT1G08190	0.99546	2.58273e-50
AT2G24395	0.520881	0	AT4G29800	0.99546	2.2782e-89
AT2G43460	0.520768	2.07486e-289	AT3G57020	0.981033	3.67994e-56
AT2G24170	0.520401	6.23407e-89	AT3G26500	0.981033	5.24e-99
AT2G03360	0.520097	0	AT5G05370	0.981033	6.49499e-47
AT2G30970	0.519535	1.12756e-302	AT3G61260	0.981033	1.09727e-27
AT4G11547	0.51933	1.36714e-153	AT4G07960	0.981033	1.96198e-79
AT4G02620	0.519216	0	AT1G79270	0.981033	3.97542e-54
AT2G26550	0.519104	0	AT2G45330	0.981033	5.54603e-58
AT3G05000	0.518649	0	AT5G11970	0.981033	3.3354e-42
AT1G23100	0.518001	0	AT5G49890	0.981033	3.27841e-55
AT1G13510	0.517867	6.04934e-108	AT1G16180	0.981033	1.33586e-35
AT5G13460	0.517163	0	AT5G44110	0.966606	4.00643e-40
AT3G06050	0.51708	0	AT4G34490	0.966606	1.26151e-51
AT1G07040	0.51638	5.91986e-156	AT5G25265	0.966606	1.16672e-49
AT5G14150	0.516304	1.04893e-116	AT3G53370	0.966606	8.1813e-45
AT4G03560	0.514871	2.52971e-294	AT3G11320	0.966606	2.00527e-48
AT5G04820	0.514717	2.5698e-71	AT4G24026	0.966606	8.81855e-49
AT5G19280	0.514486	0	AT3G56310	0.966606	8.4479e-46
AT3G56340	0.514474	2.94628e-265	AT3G07570	0.966606	6.37705e-44
AT3G42150	0.514158	0	AT1G10900	0.966606	7.62524e-54
AT2G18290	0.514119	0	AT5G40690	0.952179	1.77048e-39
AT3G59360	0.514017	2.01098e-212	AT3G57410	0.952179	6.51371e-46
AT5G51780	0.513475	3.15534e-50	AT5G34850	0.952179	1.79464e-44
AT2G40765	0.513379	0	AT1G74940	0.952179	3.11718e-25
AT3G60440	0.51221	7.04974e-154	AT5G58750	0.952179	4.28609e-28
AT5G62575	0.51201	0	AT1G16440	0.952179	5.34397e-96
AT1G67480	0.511452	5.84872e-145	AT3G30390	0.952179	1.23496e-35
AT4G39200	0.511014	0	AT3G11690	0.952179	3.02185e-34
AT4G30390	0.50945	9.29892e-244	AT4G27290	0.937752	1.4931e-117
AT4G11390	0.509192	0	AT4G10770	0.937752	7.01959e-83
AT4G23710	0.509152	0	AT1G34750	0.937752	4.51538e-36
AT3G29760	0.509119	3.29433e-267	AT1G52240	0.937752	9.2325e-104
AT1G54460	0.509065	0	AT5G01280	0.937752	3.8662e-109
AT5G11230	0.50895	1.70257e-202	AT1G15350	0.923325	1.0613e-46
AT4G25090	0.508685	4.90483e-300	AT1G23480	0.923325	5.88079e-52
AT5G16470	0.508512	0	AT5G18680	0.923325	5.80632e-40
AT5G56950	0.507906	5.93189e-190	AT3G09710	0.923325	9.76664e-78
AT3G11420	0.507808	2.77559e-264	AT3G23180	0.923325	6.5341e-46
AT1G53635	0.507665	6.64e-09	AT3G05990	0.923325	5.26111e-38
AT1G65510	0.507635	0	AT5G45470	0.923325	1.69513e-45
AT5G13780	0.5068	0	AT3G11130	0.923325	1.20269e-29
AT2G18110	0.505694	0	AT2G01830	0.923325	3.36256e-35
AT4G14600	0.505412	0	AT4G16450	0.923325	6.90496e-49
AT5G26080	0.50522	3.59355e-17	AT4G29350	0.923325	6.44111e-35
AT4G29220	0.504974	8.14935e-300	AT5G24105	0.908898	8.15079e-49
AT1G31170	0.504236	0	AT3G02880	0.908898	2.84226e-31
AT1G20460	0.504104	0	AT1G74380	0.908898	1.29148e-30
AT1G15230	0.503555	0	AT3G11800	0.908898	6.32607e-46
AT4G17510	0.503403	0	AT2G29740	0.908898	1.75812e-70
AT1G13360	0.503204	2.90703e-114	AT5G35180	0.908898	4.4446e-51
AT3G03790	0.502856	0	AT4G26910	0.908898	3.76806e-47
AT4G36120	0.50261	3.33075e-200	AT1G54320	0.908898	5.73933e-48
AT5G07350	0.502211	2.29439e-194	AT2G21520	0.908898	7.81364e-41
AT1G45332	0.501966	0	AT4G21215	0.908898	5.38747e-60
AT2G22910	0.501956	2.86178e-259	AT4G13620	0.894471	5.78935e-37
AT3G08650	0.501625	5.87248e-297	AT2G39050	0.894471	1.06986e-26
AT5G05570	0.50161	0	AT1G79330	0.894471	1.6729e-101
AT4G29210	0.501546	3.12227e-290	AT3G42050	0.894471	5.44777e-45
AT3G05570	0.500922	0	AT3G62790	0.894471	4.93294e-52
AT4G15740	0.500626	1.08025e-206	AT3G47670	0.894471	3.57066e-39
AT4G34700	0.500262	0	AT5G03290	0.894471	7.22207e-49
AT3G60600	0.499914	0	AT1G13950	0.894471	9.95839e-29
AT1G72175	0.499717	0	AT1G10020	0.894471	2.2636e-40
AT2G39110	0.499564	3.61685e-234	AT1G07890	0.894471	1.23588e-63
AT4G21160	0.499416	0	AT1G68300	0.894471	2.49803e-36
AT1G63460	0.499367	0	AT2G38090	0.894471	2.14361e-44
AT1G70518	0.499348	0	AT4G22080	0.880044	3.17536e-66
AT3G48530	0.499287	0	AT1G21920	0.880044	1.62252e-32
AT4G31250	0.499088	8.41611e-78	AT2G26650	0.880044	5.63028e-34
AT5G39950	0.498769	0	AT1G16700	0.880044	3.2522e-43
AT2G41220	0.498699	0	AT5G67500	0.880044	2.44435e-40
AT3G11050	0.498351	1.17926e-218	AT3G62400	0.880044	7.80216e-36
AT3G55770	0.49766	0	AT4G31450	0.880044	1.05546e-49
AT5G17010	0.496791	8.11659e-123	AT1G47128	0.880044	6.99761e-24
AT1G77940	0.496744	5.39485e-216	AT4G24400	0.880044	1.67327e-40
AT1G10030	0.496611	0	AT1G76030	0.880044	3.20357e-41
AT1G15470	0.496573	0	AT4G23470	0.865617	6.13776e-44
AT2G39805	0.495094	0	AT1G30650	0.865617	2.28744e-34
AT1G62045	0.495053	6.77059e-258	AT3G27820	0.865617	1.85934e-37
AT3G10310	0.49392	0	AT5G60360	0.865617	1.05885e-31
AT5G49550	0.493707	0	AT2G40110	0.865617	1.24094e-37
AT2G44230	0.493568	4.94527e-196	AT1G69640	0.865617	6.19822e-34
AT1G24180	0.49295	2.25443e-275	AT1G61770	0.865617	2.33205e-38
AT2G42310	0.492851	0	AT3G17440	0.85119	2.00912e-37
AT1G11655	0.492731	1.2473e-39	AT1G19230	0.85119	1.42985e-90
AT3G25040	0.492594	5.95576e-285	AT2G28200	0.85119	2.33161e-20
AT3G53730	0.49239	1.85941e-126	AT5G65090	0.85119	1.09205e-95
AT5G51510	0.492107	0	AT2G18876	0.85119	2.22391e-42
AT3G12040	0.491955	1.8919e-240	AT3G11420	0.85119	1.01331e-27
AT1G61790	0.491511	1.19565e-164	AT1G12150	0.85119	5.2838e-104
AT5G63000	0.491142	1.77932e-289	AT4G11150	0.836763	8.58691e-24
AT1G18415	0.490938	7.63538e-102	AT3G18410	0.836763	4.69154e-35
AT1G65540	0.490659	0	AT3G28710	0.836763	2.22293e-30
AT3G58130	0.490536	0	AT4G32150	0.836763	4.52572e-34
AT4G25660	0.490026	0	AT5G20090	0.836763	7.31897e-40
AT4G16146	0.489329	2.07232e-288	AT4G38950	0.836763	4.21639e-19
AT3G15980	0.488851	0	AT4G21790	0.836763	2.71485e-41
AT1G67328	0.488694	0	AT3G03290	0.836763	4.5133e-76
AT5G10950	0.488678	2.34144e-259	AT5G38940	0.836763	2.17541e-37
AT1G53340	0.488355	7.52718e-236	AT1G80350	0.836763	2.18285e-46
AT4G31450	0.487833	0	AT5G43320	0.836763	1.04314e-41
AT5G17560	0.487338	0	AT4G02370	0.836763	3.91853e-35
AT3G01390	0.487283	0	AT2G37440	0.836763	3.98953e-35
AT1G18630	0.487041	0	AT3G27240	0.822336	5.95813e-34
AT4G33110	0.486792	3.09197e-221	AT2G33040	0.822336	7.01946e-40
AT1G75380	0.486625	8.18906e-138	AT5G50850	0.822336	2.4607e-39
AT4G07825	0.486433	0	AT5G26280	0.822336	1.1979e-22
AT3G52090	0.486378	0	AT3G24300	0.822336	3.25432e-26
AT1G62810	0.486296	5.66956e-200	AT4G38250	0.822336	5.61585e-34
AT3G01730	0.486224	3.75456e-39	AT4G35260	0.822336	5.09357e-38
AT1G14990	0.486086	0	AT2G35880	0.822336	1.34537e-31
AT3G18410	0.486078	0	AT3G19340	0.807909	1.02312e-40
AT2G47960	0.486015	0	AT5G45840	0.807909	2.0418e-107
AT4G20190	0.48571	2.71816e-57	AT5G26740	0.807909	5.71161e-23
AT4G27500	0.485702	4.27311e-275	AT2G46860	0.807909	3.84093e-66
AT5G61530	0.485217	0	AT5G59150	0.807909	2.74118e-30
AT5G19550	0.484698	0	AT3G09810	0.807909	1.29568e-36
AT2G40150	0.483919	1.22385e-36	AT1G51860	0.807909	1.58686e-77
AT4G38470	0.48354	3.13623e-86	AT5G52030	0.807909	5.33269e-55
AT1G74270	0.4834	0	AT4G38510	0.807909	4.85999e-31
AT5G38630	0.483399	9.984e-270	AT5G43400	0.807909	2.27987e-38
AT2G18040	0.483342	0	AT4G29130	0.807909	2.29111e-38
AT4G31420	0.48309	0	AT3G08580	0.807909	6.18545e-27
AT5G52880	0.483089	1.32233e-264	AT2G44350	0.807909	9.1359e-29
AT5G59840	0.483016	8.54543e-301	AT1G47480	0.807909	1.68623e-47
AT1G15790	0.482915	9.53407e-276	AT3G18170	0.807909	1.70928e-20
AT5G07650	0.481951	8.38091e-34	AT2G37330	0.807909	6.49496e-57
AT3G51990	0.481443	1.04228e-132	AT4G38060	0.807909	2.02484e-12
AT5G37780	0.481081	0	AT1G62045	0.807909	2.71559e-38
AT1G29280	0.480893	1.43909e-191	AT4G09000	0.793482	5.08568e-30
AT1G64090	0.480794	1.95538e-292	AT5G24870	0.793482	7.20171e-50
AT1G26550	0.480569	0	AT5G19560	0.793482	9.47869e-67
AT2G29120	0.479891	9.28472e-120	AT4G15093	0.793482	8.00622e-28
AT1G65580	0.478657	0	AT5G55550	0.793482	3.61396e-39
AT1G74510	0.478573	0	AT2G45670	0.793482	2.52329e-37
AT5G64350	0.478425	0	AT2G46800	0.793482	1.79534e-38
AT1G17500	0.478289	9.8281e-185	AT1G19440	0.793482	4.72887e-28
AT1G19650	0.478218	2.64144e-88	AT1G05320	0.793482	2.58884e-66
AT3G06310	0.47787	0	AT1G22750	0.793482	8.06056e-38
AT4G01130	0.477834	0	AT3G07810	0.793482	9.14522e-29
AT1G65220	0.476533	0	AT1G74790	0.793482	7.56391e-33
AT1G74640	0.476297	1.25342e-192	AT3G56950	0.793482	4.31171e-41
AT4G30950	0.476066	5.66997e-249	AT2G41740	0.793482	2.89022e-33
AT3G28956	0.475872	0	AT2G40765	0.793482	1.25985e-35
AT2G42780	0.475865	0	AT1G17745	0.793482	4.3205e-33
AT4G16840	0.475367	0	AT3G46830	0.793482	5.84877e-24
AT5G63135	0.475354	0	AT1G49140	0.779055	1.40579e-38
AT1G55440	0.475297	2.37457e-100	AT3G58730	0.779055	2.90432e-32
AT2G31340	0.475259	0	AT1G07140	0.779055	5.01219e-39
AT2G04900	0.474781	0	AT5G03080	0.779055	3.896e-30
AT1G63580	0.474654	0	AT3G52300	0.779055	5.55927e-33
AT2G18390	0.473818	0	AT5G65800	0.779055	1.55577e-61
AT3G23870	0.47375	3.24815e-219	AT3G14280	0.779055	6.54717e-58
AT2G25910	0.472831	0	AT1G67350	0.779055	1.00144e-27
AT1G50320	0.472269	0	AT1G16860	0.779055	4.99787e-25
AT3G51580	0.472101	0	AT5G35700	0.779055	1.81486e-42
AT1G54215	0.471769	6.71239e-21	AT5G20700	0.779055	2.34823e-39
AT5G08300	0.471242	0	AT1G05850	0.779055	1.76797e-45
AT3G47300	0.470989	0	AT2G19060	0.779055	2.84325e-94
AT5G15930	0.470797	9.80626e-294	AT2G20760	0.779055	1.55781e-32
AT2G20030	0.470704	8.42347e-16	AT2G21410	0.779055	2.4929e-32
AT1G12360	0.470263	0	AT4G36750	0.779055	1.23125e-32
AT4G10110	0.470112	2.74347e-272	AT1G24735	0.779055	3.96404e-39
AT1G13980	0.469849	0	AT1G51980	0.779055	9.67878e-39
AT1G74030	0.469566	0	AT1G02305	0.779055	3.24196e-30
AT3G53470	0.46891	0	AT5G13450	0.779055	3.71113e-28
AT5G07770	0.468644	0	AT4G34000	0.764628	1.52684e-23
AT1G23480	0.468306	2.81143e-210	AT1G70770	0.764628	2.13178e-27
AT2G30620	0.467005	6.26778e-161	AT5G65210	0.764628	4.34461e-17
AT5G22080	0.46697	0	AT5G01210	0.764628	2.60113e-60
AT4G21790	0.466299	0	AT5G59290	0.764628	2.33358e-37
AT1G27970	0.466233	0	AT4G25030	0.764628	3.95873e-23
AT4G07820	0.46576	0	AT1G48745	0.764628	1.50782e-55
AT5G48335	0.465405	0	AT1G04120	0.764628	4.96457e-28
AT5G05750	0.465231	0	AT1G09740	0.764628	8.67798e-16
AT1G28510	0.46466	2.26144e-265	AT3G20510	0.764628	9.08648e-22
AT3G48590	0.464623	6.89909e-244	AT3G14840	0.764628	1.51474e-19
AT1G22450	0.464375	0	AT4G29905	0.764628	1.16533e-22
AT2G38152	0.464112	1.51617e-41	AT1G51070	0.764628	2.28578e-26
AT4G01670	0.464033	7.45249e-192	AT1G30130	0.764628	8.42124e-25
AT4G05070	0.463978	3.86786e-119	AT1G71780	0.764628	2.80714e-31
AT1G47640	0.463953	2.91497e-195	AT2G27660	0.750201	2.35337e-46
AT5G47830	0.463791	0	AT3G57230	0.750201	6.01161e-18
AT5G15640	0.463768	3.41476e-292	AT5G18520	0.750201	6.66271e-24
AT3G10410	0.463765	5.75141e-217	AT2G44500	0.750201	1.2243e-18
AT1G71865	0.463535	0	AT4G34700	0.750201	2.63594e-28
AT1G16240	0.463516	2.34865e-291	AT2G28960	0.750201	2.63545e-83
AT1G71410	0.463432	0	AT3G14770	0.750201	0.00105602
AT5G12290	0.463248	0	AT5G56760	0.750201	3.21814e-09
AT5G58030	0.463025	8.79609e-217	AT5G37600	0.750201	1.80302e-29
AT1G28250	0.462717	0	AT3G23750	0.750201	1.27516e-20
AT5G19930	0.461803	1.79371e-241	AT5G17590	0.750201	4.21344e-92
AT1G76200	0.461514	0	AT4G29210	0.750201	1.52798e-37
AT2G35800	0.460827	5.31588e-302	AT5G11260	0.750201	4.83727e-26
AT2G16950	0.460718	0	AT5G54160	0.750201	8.29982e-43
AT3G06700	0.460624	2.98575e-238	AT5G24290	0.735774	1.58864e-33
AT1G20890	0.460615	0	AT3G13750	0.735774	1.76653e-26
AT5G38610	0.460174	1.71601e-261	AT3G10660	0.735774	1.29211e-42
AT2G18250	0.460034	0	AT2G40800	0.735774	6.69163e-36
AT2G33470	0.459737	0	AT1G06410	0.735774	2.20358e-22
AT1G07210	0.459264	0	AT5G21170	0.735774	2.16115e-30
AT5G20290	0.459188	0	AT5G37780	0.735774	2.15734e-31
AT5G18200	0.459066	0	AT3G02090	0.735774	3.11778e-35
AT1G72125	0.458932	3.99386e-165	AT1G05650	0.735774	2.72396e-51
AT3G47610	0.458881	0	AT3G27470	0.735774	5.37838e-40
AT5G08160	0.458548	9.55462e-278	AT3G63080	0.735774	1.05744e-32
AT1G56080	0.458272	3.27755e-276	AT5G06980	0.735774	1.19185e-16
AT1G33100	0.458115	0	AT5G51780	0.735774	7.62329e-35
AT4G36720	0.457828	0	AT1G15120	0.721348	3.06529e-24
AT1G09780	0.457821	0	AT1G79320	0.721348	7.7379e-98
AT1G04630	0.456659	0	AT1G30270	0.721348	1.99877e-24
AT4G18070	0.456654	7.15118e-113	AT5G08690	0.721348	7.65386e-33
AT4G19680	0.455183	1.95019e-14	AT2G19160	0.721348	3.69379e-30
AT3G21700	0.455102	3.12009e-23	AT2G02480	0.721348	1.09269e-38
AT5G67245	0.454932	0	AT3G11340	0.721348	0.000340118
AT5G41315	0.454692	5.86293e-254	AT4G29480	0.721348	6.55603e-23
AT5G18850	0.454155	0	AT5G48657	0.721348	4.53516e-51
AT4G02930	0.453644	0	AT3G08930	0.721348	1.83034e-28
AT5G06140	0.453416	0	AT2G25610	0.721348	1.66788e-27
AT5G65950	0.453258	0	AT5G12200	0.721348	1.18038e-26
AT5G55140	0.453004	0	AT2G45980	0.721348	5.46429e-27
AT4G30260	0.452384	8.32257e-287	AT4G29220	0.721348	1.30748e-40
AT5G64920	0.452349	0	AT4G39160	0.721348	1.80599e-34
AT1G67940	0.452299	0	AT1G01453	0.721348	4.61717e-60
AT3G51250	0.452271	2.07453e-236	AT5G42880	0.721348	5.66987e-41
AT2G14120	0.451555	1.84369e-297	AT5G43520	0.721348	4.91019e-09
AT5G40340	0.451332	1.6511e-286	AT3G08650	0.721348	3.76157e-31
AT5G18800	0.451286	0	AT3G20370	0.721348	0.000107521
AT2G36530	0.45124	1.3391e-239	AT1G49340	0.721348	4.67146e-34
AT1G64750	0.450966	0	AT4G26650	0.706921	4.91307e-27
AT4G14455	0.450762	0	AT3G55150	0.706921	3.68858e-45
AT1G15120	0.450654	1.25176e-255	AT1G27000	0.706921	5.36547e-26
AT1G07770	0.450618	5.83446e-96	AT1G16560	0.706921	1.18404e-22
AT1G54780	0.450266	0	AT5G01800	0.706921	1.38649e-30
AT2G45380	0.450047	0	AT1G66270	0.706921	1.83715e-10
AT4G36630	0.449561	6.39026e-233	AT1G79590	0.706921	3.79465e-20
AT2G04630	0.4481	0	AT1G09270	0.706921	3.43478e-26
AT2G15240	0.447175	1.87733e-230	AT1G65930	0.706921	3.02976e-34
AT2G15350	0.44712	1.90812e-24	AT3G16460	0.706921	2.56913e-44
AT1G04030	0.447084	1.86885e-159	AT4G20840	0.706921	1.03401e-30
AT3G19290	0.446849	4.14733e-251	AT3G27100	0.706921	9.94427e-31
AT3G59380	0.446704	1.90809e-278	AT3G10410	0.706921	3.80185e-21
AT2G32950	0.445898	4.48023e-275	AT4G28060	0.706921	1.3418e-21
AT4G31470	0.445387	6.44417e-120	AT4G15545	0.706921	2.37636e-30
AT2G33845	0.445328	9.90816e-283	AT5G20080	0.692494	5.85052e-29
AT1G77280	0.445271	2.18254e-257	AT3G50130	0.692494	1.9563e-39
AT2G22120	0.44513	0	AT4G21105	0.692494	1.51516e-22
AT3G51980	0.444902	6.81643e-19	AT2G05710	0.692494	2.29743e-24
AT4G02580	0.444743	0	AT3G22850	0.692494	9.23889e-19
AT2G34900	0.444671	0	AT2G14100	0.692494	7.34652e-24
AT1G10050	0.444556	1.87351e-204	AT5G19250	0.692494	2.5193e-24
AT3G15160	0.444441	0	AT1G51800	0.692494	1.06934e-61
AT1G47740	0.44443	1.70024e-96	AT3G28715	0.692494	2.25192e-23
AT4G32470	0.444406	0	AT2G35736	0.692494	6.17256e-43
AT1G16170	0.444107	1.76307e-242	AT1G61795	0.692494	7.66446e-53
AT2G21290	0.444061	0	AT3G10740	0.692494	4.09375e-34
AT4G16070	0.443937	1.94376e-283	AT1G53730	0.692494	8.0768e-26
AT1G75250	0.443411	1.52449e-192	AT2G02050	0.692494	1.32421e-26
AT2G02760	0.442665	0	AT3G05165	0.692494	2.80488e-33
AT4G35750	0.442455	4.01424e-167	AT3G46280	0.692494	2.1275e-14
AT2G17390	0.442319	0	AT2G43070	0.692494	1.17715e-28
AT4G20300	0.441954	1.28951e-303	AT3G47833	0.692494	5.18616e-20
AT1G23490	0.441828	0	AT1G61860	0.692494	1.89107e-61
AT5G54760	0.441632	0	AT1G55290	0.692494	2.23715e-56
AT4G08390	0.441605	1.44237e-187	AT5G56610	0.692494	2.6169e-41
AT3G44010	0.441452	0	AT3G27380	0.692494	1.71799e-25
AT3G18430	0.441238	0	AT5G44340	0.678067	2.1147e-29
AT3G59340	0.440856	3.69065e-215	AT2G23620	0.678067	3.71968e-21
AT3G15630	0.440747	7.31649e-148	AT5G25820	0.678067	1.12003e-40
AT1G33330	0.440208	0	AT4G33740	0.678067	5.82426e-22
AT2G34250	0.439983	2.70018e-118	AT2G38790	0.678067	3.22583e-50
AT3G47833	0.439524	0	AT5G66820	0.678067	2.7744e-42
AT5G09305	0.439224	2.69917e-252	AT4G33530	0.678067	1.03219e-26
AT5G58575	0.439054	0	AT1G21360	0.678067	1.024e-41
AT4G33250	0.438667	0	AT5G22400	0.678067	2.56557e-39
AT5G64880	0.438455	0	AT1G72125	0.678067	3.01147e-49
AT4G16857	0.438125	2.6475e-292	AT2G34585	0.678067	6.76339e-22
AT1G31120	0.437829	2.38759e-260	AT2G01820	0.678067	1.80815e-20
AT4G14305	0.436994	0	AT3G22540	0.678067	9.57486e-23
AT3G56760	0.436167	6.43268e-196	AT4G08930	0.66364	1.05034e-34
AT5G66410	0.43606	0	AT4G35790	0.66364	1.2858e-23
AT3G19870	0.435883	9.97328e-265	AT2G29730	0.66364	1.4436e-34
AT3G25120	0.435855	0	AT2G36580	0.66364	5.86485e-24
AT3G54300	0.435277	1.17243e-295	AT3G07600	0.66364	1.7333e-60
AT3G04380	0.435218	1.65404e-125	AT4G25070	0.66364	7.92408e-63
AT1G74240	0.435163	0	AT5G51270	0.66364	1.15241e-75
AT4G34070	0.43495	4.04751e-282	AT5G63570	0.66364	1.57265e-22
AT3G49490	0.434835	0	AT2G38740	0.66364	4.03332e-23
AT5G53810	0.434805	8.67677e-278	AT1G60960	0.66364	4.66178e-15
AT2G27510	0.434695	6.83617e-138	AT5G24030	0.66364	1.06757e-39
AT1G16916	0.434602	0	AT5G35460	0.66364	1.86277e-19
AT3G01800	0.434278	0	AT5G08670	0.66364	5.51909e-28
AT2G20585	0.434131	0	AT5G07470	0.66364	6.3844e-15
AT2G35190	0.43405	0	AT5G24100	0.66364	1.8395e-18
AT1G56070	0.433524	0	AT1G09170	0.66364	8.86058e-54
AT4G04450	0.433496	1.59719e-127	AT3G17090	0.66364	8.91804e-23
AT5G51390	0.433472	3.66128e-203	AT5G03540	0.66364	2.58595e-24
AT3G09320	0.433465	0	AT4G13020	0.66364	2.00675e-26
AT1G18470	0.433224	0	AT4G04900	0.66364	4.69829e-81
AT1G14290	0.432675	1.08169e-187	AT3G07470	0.66364	7.7987e-21
AT3G24820	0.432409	0	AT1G72020	0.66364	4.67451e-21
AT5G25770	0.432403	9.26202e-104	AT2G04680	0.649213	2.78938e-54
AT2G27960	0.432384	3.96697e-229	AT4G30010	0.649213	1.93749e-19
AT3G01430	0.432251	2.24979e-133	AT2G39780	0.649213	3.37325e-22
AT5G26860	0.431367	0	AT1G49300	0.649213	2.20548e-19
AT5G58380	0.431082	2.47233e-275	AT1G15400	0.649213	8.456e-21
AT1G31910	0.429472	1.05986e-273	AT5G14030	0.649213	8.35204e-18
AT3G59290	0.429415	0	AT2G21870	0.649213	1.71903e-22
AT3G07100	0.429163	3.19738e-254	AT3G52730	0.649213	2.91028e-20
AT1G21590	0.429155	0	AT3G01290	0.649213	2.1967e-52
AT1G01050	0.428873	6.10437e-125	AT4G13340	0.649213	3.14882e-17
AT1G08213	0.428869	2.25895e-201	AT5G08530	0.649213	2.61108e-26
AT2G25737	0.428211	2.58155e-201	AT1G03900	0.649213	1.14877e-25
AT2G34655	0.427945	5.21207e-195	AT5G63220	0.649213	1.30458e-31
AT3G61180	0.427739	2.10613e-213	AT5G37510	0.649213	9.6498e-24
AT4G12760	0.427623	1.45967e-302	AT5G58940	0.649213	2.65474e-39
AT1G12810	0.427201	5.43498e-124	AT3G26510	0.649213	1.70234e-17
AT3G56950	0.427134	1.62759e-258	AT3G13870	0.649213	8.56872e-23
AT5G23140	0.427106	0	AT1G08590	0.634786	2.97997e-18
AT1G05220	0.426813	0	AT5G52280	0.634786	2.62081e-19
AT1G07000	0.426267	1.50909e-137	AT3G07940	0.634786	7.6786e-49
AT1G26940	0.425752	3.54142e-233	AT5G04430	0.634786	1.02062e-23
AT5G60120	0.425734	1.54807e-255	AT2G37250	0.634786	2.25136e-22
AT1G02780	0.425579	0	AT1G04250	0.634786	2.96186e-38
AT3G11770	0.425498	1.15289e-300	AT4G00585	0.634786	1.62082e-24
AT5G57610	0.425442	2.9834e-173	AT5G02420	0.634786	1.66286e-21
AT5G61220	0.425414	0	AT1G17500	0.634786	1.19986e-22
AT4G17640	0.425354	0	AT1G48240	0.634786	1.22735e-22
AT2G40800	0.424708	3.23638e-257	AT2G39690	0.634786	2.31758e-89
AT3G18740	0.424686	0	AT4G27500	0.634786	5.28122e-20
AT1G78590	0.424587	0	AT5G01700	0.634786	3.87346e-42
AT4G04695	0.424238	6.91324e-198	AT3G08610	0.634786	2.54902e-17
AT4G26650	0.423795	1.45832e-232	AT5G18150	0.634786	6.11719e-14
AT1G74230	0.423202	2.72478e-278	AT2G44380	0.634786	8.33894e-31
AT4G18630	0.423071	0.000153628	AT1G18420	0.634786	1.03039e-76
AT5G02100	0.422815	0	AT3G07460	0.634786	4.37478e-24
AT4G16350	0.422589	7.09406e-174	AT4G19045	0.634786	1.90814e-37
AT1G80860	0.422545	1.00106e-286	AT4G25190	0.634786	2.57918e-59
AT3G07410	0.422226	6.18968e-109	AT1G50290	0.634786	1.15688e-51
AT4G02740	0.421932	3.58841e-240	AT2G33220	0.634786	8.2579e-25
AT5G02450	0.421885	5.23685e-278	AT2G15390	0.634786	2.27228e-32
AT3G50860	0.421805	1.80898e-265	AT1G21900	0.634786	7.48161e-18
AT1G15710	0.421762	1.2505e-187	AT5G18800	0.620359	6.22441e-21
AT2G03120	0.42126	8.69661e-122	AT2G44060	0.620359	1.25202e-27
AT5G41910	0.42118	7.03573e-295	AT5G66510	0.620359	4.63622e-22
AT2G37975	0.420961	0	AT5G02800	0.620359	4.49836e-25
AT2G43780	0.420514	4.07759e-213	AT1G75630	0.620359	2.22346e-22
AT4G28540	0.420418	0	AT4G02075	0.620359	3.81004e-23
AT1G15970	0.420291	2.3138e-204	AT2G35680	0.620359	2.2326e-16
AT1G50360	0.420086	5.29049e-248	AT1G59725	0.620359	4.12317e-73
AT3G62920	0.419442	0	AT5G58900	0.620359	3.07152e-22
AT1G26670	0.419314	3.55678e-288	AT5G59613	0.620359	3.47055e-13
AT4G08690	0.419248	3.66757e-259	AT1G12530	0.620359	9.32722e-27
AT5G49710	0.419149	2.32153e-196	AT5G01050	0.620359	3.51266e-63
AT5G53300	0.419054	0	AT5G20490	0.620359	3.00321e-25
AT5G60370	0.418476	2.55213e-122	AT2G20820	0.620359	2.84127e-17
AT2G23940	0.418305	2.42155e-196	AT1G77740	0.620359	2.04651e-16
AT5G17490	0.418015	0	AT5G09890	0.620359	1.37019e-18
AT1G76185	0.417842	8.28987e-233	AT4G30160	0.620359	4.55097e-22
AT5G21050	0.417841	7.1153e-143	AT2G31680	0.620359	1.67902e-16
AT4G08330	0.41775	5.79159e-200	AT5G64500	0.605932	5.26558e-21
AT2G33510	0.417498	0	AT2G24330	0.605932	3.18525e-22
AT5G56670	0.416969	0	AT4G38220	0.605932	1.0521e-17
AT3G09810	0.416755	1.03237e-248	AT2G25240	0.605932	1.0189e-49
AT4G33460	0.416206	0	AT3G07568	0.605932	1.29051e-20
AT5G19590	0.41563	1.57739e-248	AT1G19190	0.605932	3.01966e-35
AT5G50230	0.41558	0	AT4G32410	0.605932	3.87356e-10
AT1G77350	0.415529	9.91097e-177	AT2G26420	0.605932	1.32686e-36
AT2G20530	0.415288	0	AT3G12500	0.605932	3.17214e-53
AT5G40810	0.415257	0	AT4G00860	0.605932	4.27446e-15
AT2G44980	0.415116	0	AT3G10860	0.605932	2.96111e-22
AT5G11850	0.415092	1.25333e-273	AT5G40670	0.605932	8.49834e-27
AT2G35520	0.414931	2.08573e-222	AT1G14010	0.605932	1.85907e-19
AT1G47290	0.414873	2.87736e-246	AT1G31120	0.605932	1.20224e-23
AT1G69980	0.414854	2.04053e-295	AT5G60570	0.605932	4.00482e-20
AT2G22780	0.414155	0	AT3G29760	0.605932	4.04142e-24
AT3G47730	0.414071	5.92015e-91	AT1G47260	0.605932	1.09394e-23
AT4G13270	0.41391	6.41281e-300	AT2G04410	0.605932	3.78495e-20
AT3G22290	0.413817	1.34731e-285	AT1G79870	0.605932	2.76554e-23
AT1G04270	0.413728	0	AT5G11700	0.605932	1.69747e-15
AT2G38320	0.413663	1.90976e-10	AT5G57740	0.605932	1.60396e-21
AT4G35950	0.413461	1.27308e-154	AT1G67785	0.605932	2.8183e-18
AT1G09270	0.413243	1.51597e-252	AT4G00330	0.605932	2.04393e-33
AT1G62040	0.413016	6.95009e-176	AT3G26100	0.605932	1.45866e-18
AT3G22845	0.41296	4.88592e-247	AT1G63940	0.591505	3.02588e-20
AT2G24610	0.412558	6.28439e-208	AT5G67560	0.591505	1.09698e-16
AT5G07430	0.41253	0	AT5G58375	0.591505	6.62411e-15
AT2G36430	0.412149	1.01581e-150	AT5G54380	0.591505	2.13904e-09
AT3G47040	0.411722	5.44844e-58	AT5G41990	0.591505	1.42764e-23
AT4G40042	0.411654	0	AT3G14270	0.591505	4.97091e-28
AT2G20840	0.411394	8.77409e-160	AT1G30640	0.591505	6.82553e-23
AT1G30000	0.411191	1.11724e-298	AT3G52200	0.591505	2.51231e-20
AT3G13100	0.410925	3.40891e-141	AT4G16920	0.591505	5.77001e-56
AT3G49850	0.408788	3.61568e-266	AT4G01610	0.591505	4.46264e-26
AT2G04080	0.408603	1.6756e-166	AT2G25430	0.591505	1.15044e-16
AT5G18830	0.408531	4.7574e-192	AT2G39518	0.591505	7.47703e-39
AT3G51160	0.408389	4.67894e-43	AT3G06060	0.591505	2.23299e-17
AT1G13520	0.408361	0	AT5G34930	0.591505	1.29765e-31
AT5G65158	0.408005	5.27358e-38	AT1G28240	0.591505	6.49528e-17
AT3G01170	0.407977	2.73942e-302	AT1G29020	0.591505	2.05305e-64
AT1G28490	0.407858	1.38079e-272	AT4G30440	0.591505	2.15012e-08
AT3G58860	0.407709	1.69781e-218	AT5G47140	0.591505	2.12158e-26
AT4G39540	0.407504	1.06494e-57	AT1G70300	0.591505	3.6362e-11
AT1G04997	0.40737	0	AT4G35040	0.591505	5.7581e-16
AT2G03220	0.407256	5.87588e-139	AT1G54740	0.591505	1.16392e-35
AT5G05100	0.406865	4.07979e-244	AT1G61100	0.591505	6.92675e-12
AT5G57900	0.405991	2.33212e-242	AT4G26570	0.591505	1.4645e-17
AT5G11600	0.405876	0	AT2G39410	0.577078	1.39088e-37
AT1G21660	0.405653	8.58394e-283	AT3G16690	0.577078	6.34355e-24
AT3G55920	0.405405	6.38564e-143	AT1G13300	0.577078	4.5727e-16
AT1G29060	0.404966	1.38975e-263	AT4G33080	0.577078	8.44493e-12
AT1G53645	0.404726	2.60893e-273	AT1G11660	0.577078	2.41648e-21
AT2G04325	0.404665	0	AT5G43830	0.577078	3.5416e-15
AT1G12140	0.404469	5.17712e-251	AT2G24170	0.577078	8.48142e-16
AT5G47455	0.404261	4.42904e-282	AT1G76220	0.577078	2.94097e-28
AT2G01620	0.403768	3.34034e-239	AT4G12690	0.577078	2.39848e-19
AT2G02870	0.403653	1.21412e-259	AT3G24170	0.577078	3.16993e-13
AT4G26965	0.403247	0	AT2G46390	0.577078	1.53388e-17
AT1G80910	0.403015	2.99791e-144	AT5G66280	0.577078	2.17368e-33
AT1G35220	0.402946	6.55733e-299	AT1G05205	0.577078	3.10003e-17
AT3G17210	0.402909	3.64468e-200	AT5G11850	0.577078	8.46053e-17
AT5G61980	0.402427	1.58783e-121	AT1G55160	0.577078	4.87953e-18
AT4G28060	0.402355	0	AT5G46230	0.577078	1.5551e-08
AT1G66680	0.402272	1.80645e-252	AT4G31080	0.577078	1.58399e-17
AT2G34480	0.402072	0	AT5G58560	0.577078	2.71811e-18
AT2G47460	0.401363	6.89656e-59	AT1G15040	0.577078	4.75222e-18
AT1G47560	0.401071	1.49195e-53	AT4G14716	0.577078	2.99163e-16
AT3G49590	0.401008	1.96763e-202	AT1G26640	0.577078	4.68524e-19
AT5G62930	0.400964	0	AT4G00720	0.577078	6.15533e-18
AT4G30010	0.400919	0	AT5G66760	0.562651	9.91276e-16
AT2G21045	0.400709	9.13328e-186	AT1G68820	0.562651	1.60346e-26
AT5G09680	0.400676	0	AT1G70490	0.562651	5.84106e-15
AT5G45000	0.400564	6.9708e-55	AT1G23870	0.562651	4.35693e-11
AT2G33210	0.400473	4.22723e-216	AT5G62280	0.562651	5.19436e-14
AT5G47040	0.40038	4.72134e-163	AT4G03560	0.562651	4.59064e-14
AT1G31300	0.399766	3.56643e-191	AT4G14750	0.562651	7.47799e-09
AT1G68100	0.399646	4.43246e-158	AT2G45540	0.562651	6.86997e-19
AT4G27940	0.399508	8.91424e-200	AT1G65010	0.562651	1.40922e-11
AT1G60420	0.398751	9.84791e-190	AT3G50140	0.562651	8.25217e-33
AT1G30230	0.39866	3.97668e-263	AT2G43160	0.562651	5.82542e-15
AT3G03420	0.398372	0	AT1G34510	0.562651	2.993e-42
AT1G68650	0.397777	6.4418e-59	AT2G47380	0.562651	1.4026e-14
AT5G58920	0.397554	0	AT5G08680	0.562651	8.74365e-17
AT3G62400	0.397453	1.3157e-275	AT1G18620	0.562651	5.29211e-29
AT4G37400	0.39696	4.05386e-22	AT5G08060	0.562651	5.04925e-17
AT2G26650	0.396956	1.88568e-52	AT3G10260	0.562651	1.0227e-16
AT2G01060	0.396905	0	AT2G38320	0.562651	7.73594e-67
AT5G17550	0.396819	7.35254e-284	AT2G15370	0.562651	2.80877e-51
AT3G60480	0.396586	1.02413e-243	AT5G15320	0.562651	5.92358e-14
AT4G20160	0.396484	1.66835e-09	AT4G20110	0.562651	2.17722e-54
AT4G29520	0.396253	5.55684e-07	AT4G09100	0.562651	7.4341e-61
AT2G42390	0.395795	4.88898e-241	AT5G67390	0.562651	0.000426641
AT4G24920	0.395683	4.7378e-274	AT4G35950	0.562651	1.14086e-20
AT5G63150	0.395606	1.40407e-213	AT2G27000	0.562651	2.89952e-08
AT4G40040	0.39542	0	AT2G28550	0.562651	1.26444e-20
AT5G10260	0.394925	6.44723e-223	AT1G12640	0.562651	2.80016e-19
AT3G11320	0.394809	7.31931e-84	AT5G11560	0.562651	6.09155e-13
AT5G05840	0.394752	2.56546e-06	AT5G13080	0.548224	1.4684e-12
AT2G36810	0.394725	1.48396e-247	AT3G59320	0.548224	3.5729e-22
AT2G27720	0.394639	0	AT5G60550	0.548224	4.06471e-17
AT2G34840	0.394443	9.29971e-134	AT4G23885	0.548224	7.04507e-15
AT5G54040	0.394316	1.59584e-54	AT5G19860	0.548224	8.61665e-17
AT5G18920	0.394195	0	AT2G22800	0.548224	4.12824e-27
AT5G09270	0.393988	1.64283e-259	AT1G24440	0.548224	1.78515e-10
AT5G03370	0.393882	1.43033e-106	AT5G38560	0.548224	1.1294e-13
AT3G16480	0.393865	0	AT5G11770	0.548224	6.72848e-18
AT5G26240	0.393808	1.54172e-175	AT5G49360	0.548224	8.4277e-08
AT3G03890	0.393607	4.5559e-277	AT1G19700	0.548224	5.71522e-23
AT5G16780	0.393565	2.15989e-216	AT4G31340	0.548224	1.67531e-18
AT2G38440	0.393084	1.19121e-206	AT5G42020	0.548224	0.00368262
AT4G17570	0.392864	4.3521e-196	AT5G37480	0.548224	1.92389e-15
AT2G18760	0.392843	0	AT5G04860	0.548224	2.5703e-18
AT1G52600	0.392589	1.05518e-19	AT4G01350	0.548224	2.83188e-27
AT1G22540	0.392014	7.31078e-136	AT5G15090	0.548224	1.5682e-16
AT3G15352	0.391711	1.16737e-200	AT3G51770	0.533797	3.5464e-20
AT5G58240	0.391698	0	AT3G53490	0.533797	1.45908e-21
AT5G13260	0.391683	5.32864e-228	AT3G01390	0.533797	1.79844e-14
AT5G09830	0.391408	4.4001e-280	AT3G09000	0.533797	2.03132e-18
AT3G53610	0.39132	7.68543e-231	AT3G26700	0.533797	1.01209e-29
AT3G47420	0.391295	1.04604e-227	AT5G46860	0.533797	3.64852e-14
AT3G05420	0.391293	2.8422e-214	AT3G18820	0.533797	4.01938e-18
AT1G58060	0.391288	0	AT4G27840	0.533797	1.15945e-17
AT5G06165	0.391256	3.51546e-205	AT1G04410	0.533797	8.71664e-13
AT3G25400	0.391247	1.73959e-172	AT1G19835	0.533797	1.32348e-05
AT4G04910	0.391222	4.65756e-200	AT5G67620	0.533797	3.44958e-19
AT5G66290	0.390911	0	AT2G26600	0.533797	2.38579e-21
AT3G15710	0.39066	3.24465e-170	AT4G04910	0.533797	4.14787e-17
AT1G07960	0.390486	2.87633e-166	AT5G47030	0.533797	1.58931e-13
AT4G00810	0.390021	1.88769e-190	AT5G19770	0.533797	9.89549e-15
AT3G04080	0.389846	1.83034e-158	AT2G42210	0.533797	3.44604e-14
AT1G61850	0.389671	2.01787e-237	AT1G22540	0.533797	6.88361e-39
AT4G35360	0.38936	1.86503e-233	AT4G28540	0.533797	1.24924e-16
AT4G33465	0.389011	0	AT5G26080	0.533797	1.00482e-29
AT5G66930	0.388975	0	AT1G79410	0.533797	7.39457e-07
AT1G70710	0.388644	1.31167e-62	AT3G03100	0.533797	1.03648e-17
AT2G47020	0.388601	0	AT2G03980	0.533797	2.53754e-40
AT3G26539	0.388555	1.36676e-119	AT5G32440	0.533797	2.04867e-13
AT5G56020	0.388376	4.03445e-263	AT4G14550	0.533797	6.95338e-08
AT3G11730	0.388357	9.5147e-85	AT5G43900	0.533797	1.16385e-13
AT3G26590	0.387712	4.99544e-126	AT1G57680	0.533797	2.32002e-10
AT5G57815	0.387494	0	AT3G55440	0.533797	3.56868e-16
AT2G42140	0.387461	1.76824e-34	AT4G32600	0.533797	2.47304e-14
AT2G30942	0.387425	3.2794e-265	AT4G22310	0.533797	3.66955e-15
AT4G11830	0.386478	5.00297e-138	AT5G06800	0.533797	2.00342e-33
AT1G49140	0.386309	5.27604e-274	AT5G08300	0.533797	5.87679e-14
AT1G01020	0.386151	1.20516e-251	AT3G02460	0.533797	3.09903e-17
AT2G22795	0.385975	3.50399e-172	AT2G38170	0.533797	2.29768e-43
AT3G48030	0.385898	1.37805e-291	AT2G19830	0.533797	7.14804e-17
AT5G07920	0.385885	1.1469e-161	AT5G45410	0.533797	8.3682e-16
AT1G64480	0.385844	1.21955e-69	AT3G02240	0.533797	2.40072e-45
AT4G26100	0.385706	1.80337e-270	AT2G02630	0.533797	1.33531e-12
AT3G23600	0.385669	1.05818e-302	AT5G39950	0.533797	1.24903e-16
AT3G49350	0.385528	5.70338e-44	AT4G25250	0.51937	0.000248325
AT1G30270	0.385348	9.45759e-184	AT2G31490	0.51937	1.35888e-12
AT4G32870	0.385148	5.45461e-133	AT5G06930	0.51937	1.4731e-34
AT5G54020	0.384897	1.9059e-104	AT1G74210	0.51937	4.67711e-06
AT4G32130	0.38474	1.02551e-214	AT1G06120	0.51937	4.34318e-55
AT1G30450	0.384651	1.77724e-186	AT3G11590	0.51937	2.9333e-09
AT4G38360	0.384365	1.76723e-228	AT1G11380	0.51937	1.12893e-10
AT3G52105	0.384358	1.01828e-260	AT3G48760	0.51937	4.11131e-12
AT3G15660	0.384271	6.77648e-297	AT1G74230	0.51937	1.90605e-16
AT3G14430	0.384169	1.60521e-255	AT2G17290	0.51937	2.02781e-19
AT1G48900	0.383932	2.50805e-238	AT1G33700	0.51937	9.73437e-11
AT3G51500	0.383921	2.28313e-175	AT1G10150	0.51937	2.28237e-05
AT2G37195	0.38392	1.53482e-205	AT1G36050	0.51937	1.71249e-14
AT3G05800	0.383412	6.57659e-57	AT5G44790	0.51937	2.17666e-08
AT4G01120	0.383381	2.55936e-121	AT5G11950	0.51937	9.46222e-14
AT1G21920	0.382934	4.70346e-148	AT3G56190	0.51937	6.96914e-15
AT1G71790	0.382749	0	AT5G19550	0.51937	4.76765e-16
AT4G30810	0.382678	7.11955e-129	AT5G47480	0.51937	3.66291e-11
AT3G58020	0.382562	0	AT2G17500	0.51937	2.29845e-40
AT5G09225	0.382505	9.23933e-292	AT2G46540	0.51937	1.01004e-12
AT5G06570	0.382293	3.82998e-59	AT5G11960	0.51937	5.00131e-19
AT1G32310	0.382167	0	AT3G11330	0.51937	1.43913e-12
AT3G19470	0.382128	8.7766e-245	AT5G41940	0.51937	6.64028e-16
AT3G11330	0.381992	3.59457e-268	AT4G30060	0.51937	6.09026e-12
AT4G36850	0.381785	0	AT5G54780	0.51937	2.77651e-21
AT5G21274	0.38151	3.51076e-243	AT1G62440	0.51937	1.58516e-28
AT1G27420	0.380983	2.20538e-287	AT5G24170	0.504943	6.19963e-21
AT5G03905	0.380813	3.30775e-185	AT1G79830	0.504943	7.68554e-13
AT5G18110	0.380678	7.65645e-301	AT2G18730	0.504943	3.1074e-15
AT4G28850	0.38047	5.43522e-26	AT5G24230	0.504943	2.58586e-42
AT4G12590	0.380178	1.16747e-144	AT1G64530	0.504943	4.04153e-16
AT3G12300	0.379937	8.05525e-238	AT3G26000	0.504943	1.84322e-08
AT4G25225	0.379894	0	AT2G02510	0.504943	4.42645e-13
AT1G80890	0.379571	0	AT2G20420	0.504943	1.32764e-15
AT2G14910	0.379459	1.35992e-127	AT5G06390	0.504943	1.5796e-12
AT4G21450	0.379132	0	AT2G37820	0.504943	4.3036e-46
AT1G55805	0.379116	5.48016e-299	AT3G15640	0.504943	6.69572e-11
AT5G19760	0.3791	1.50841e-273	AT1G76490	0.504943	2.82435e-16
AT1G75630	0.378975	3.38262e-236	AT5G01460	0.504943	1.97453e-11
AT1G78900	0.378861	1.94325e-194	AT5G39510	0.504943	9.58972e-15
AT1G02140	0.378728	1.65962e-294	AT5G23630	0.504943	7.31669e-13
AT1G26750	0.378673	6.25791e-205	AT5G13430	0.504943	1.92007e-11
AT3G63080	0.377668	3.98878e-266	AT2G33460	0.504943	2.48875e-59
AT5G02280	0.377507	6.66964e-144	AT5G55060	0.504943	1.61882e-20
AT1G72510	0.377375	1.28789e-110	AT5G13440	0.504943	4.3296e-13
AT5G57160	0.377246	0	AT5G08330	0.504943	4.16116e-08
AT1G15020	0.37697	2.02435e-199	AT3G57630	0.504943	3.58698e-14
AT5G09420	0.376652	0	AT3G29180	0.504943	4.83424e-11
AT1G26300	0.376368	9.0644e-173	AT2G03220	0.504943	1.922e-15
AT3G11130	0.376184	7.91214e-166	AT1G47420	0.504943	1.45154e-14
AT1G77810	0.375831	8.53416e-101	AT5G16730	0.490516	1.61298e-07
AT1G53710	0.37578	4.81159e-150	AT3G25790	0.490516	3.89221e-12
AT1G51200	0.375586	5.1832e-231	AT1G67910	0.490516	1.16997e-25
AT3G43110	0.375543	2.06855e-276	AT1G62320	0.490516	1.89201e-32
AT4G16400	0.375511	0	AT3G02360	0.490516	3.08957e-11
AT2G18600	0.375451	6.65708e-146	AT4G38260	0.490516	3.70163e-14
AT1G15370	0.375299	8.51652e-264	AT3G07480	0.490516	3.33401e-09
AT5G26600	0.374582	6.30515e-200	AT2G07708	0.490516	2.00135e-07
AT4G06534	0.374312	5.35931e-98	AT1G69790	0.490516	1.00788e-48
AT4G32080	0.374213	0.0112989	AT1G26960	0.490516	2.15074e-07
AT5G05950	0.374187	0	AT1G48300	0.490516	5.41906e-18
AT3G09085	0.37417	3.60534e-235	AT2G26890	0.490516	2.08732e-16
AT2G22690	0.373564	1.32559e-290	AT2G34250	0.490516	1.7099e-09
AT1G35710	0.373165	0	AT4G27610	0.490516	1.27362e-15
AT1G59840	0.373135	1.43307e-170	AT5G52840	0.490516	1.60682e-11
AT5G54750	0.372711	5.90448e-203	AT3G59360	0.490516	4.04548e-10
AT3G46270	0.372642	2.503e-08	AT2G24540	0.490516	1.13047e-26
AT5G28050	0.37164	6.86509e-236	AT3G51840	0.490516	7.35562e-12
AT3G51100	0.371388	1.75714e-220	AT5G63510	0.490516	4.599e-12
AT3G13550	0.37112	1.24055e-295	AT1G09430	0.490516	8.07743e-15
AT5G11260	0.370926	2.70878e-239	AT1G72880	0.490516	7.556e-15
AT4G04800	0.37074	6.82997e-119	AT1G65985	0.490516	8.49572e-20
AT5G20570	0.370736	5.37301e-291	AT1G71090	0.490516	1.08089e-16
AT1G75230	0.370546	1.29436e-179	AT4G04695	0.490516	1.28287e-27
AT3G15640	0.37047	0	AT4G27270	0.490516	4.23984e-10
AT1G22930	0.369937	2.46835e-268	AT5G61530	0.490516	3.47272e-16
AT4G10770	0.369837	2.59255e-77	AT5G43230	0.490516	7.40244e-66
AT3G03000	0.36981	9.97957e-175	AT1G60140	0.490516	1.4266e-07
AT1G50930	0.369554	1.70833e-65	AT1G78300	0.490516	7.55503e-08
AT1G18680	0.369472	0	AT3G46400	0.490516	2.02978e-43
AT2G42160	0.369126	8.75757e-186	AT1G20050	0.490516	5.11966e-10
AT4G31150	0.368928	4.05158e-189	AT3G61300	0.476089	6.54038e-68
AT4G27300	0.368758	1.89785e-12	AT4G32940	0.476089	5.66679e-10
AT4G37270	0.368469	8.04529e-215	AT3G44200	0.476089	7.37281e-09
AT5G28442	0.368361	0	AT2G39570	0.476089	9.64804e-06
AT3G62290	0.368065	2.79196e-207	AT4G09630	0.476089	9.78335e-14
AT1G49340	0.367878	2.54638e-161	AT5G37790	0.476089	1.04817e-09
AT1G75560	0.367772	1.71518e-192	AT1G30000	0.476089	4.6439e-12
AT1G24095	0.367663	0	AT1G12550	0.476089	5.3219e-30
AT1G76860	0.36731	6.17083e-225	AT3G57062	0.476089	3.76484e-14
AT3G08780	0.367296	1.76326e-165	AT1G16170	0.476089	3.00605e-08
AT2G16770	0.366948	2.45341e-172	AT3G05420	0.476089	1.8594e-09
AT5G64010	0.366853	5.79067e-249	AT2G32080	0.476089	1.25864e-12
AT5G24735	0.366721	7.36449e-199	AT4G25220	0.476089	2.04055e-31
AT5G57290	0.366399	3.53659e-182	AT4G15920	0.476089	7.01181e-30
AT1G77130	0.366196	8.32413e-184	AT5G26667	0.476089	5.40762e-13
AT5G04440	0.366127	3.29691e-190	AT2G27730	0.476089	1.22058e-10
AT1G54710	0.365848	1.04918e-144	AT1G22300	0.476089	1.08713e-17
AT3G21200	0.365762	1.81824e-265	AT4G32470	0.476089	1.04671e-08
AT4G02970	0.365749	2.9105e-123	AT2G41475	0.476089	1.15854e-11
AT5G03850	0.365529	0	AT1G18980	0.476089	6.84165e-08
AT4G17486	0.365437	1.28558e-269	AT3G46430	0.476089	5.97199e-08
AT3G02550	0.365429	3.76029e-89	AT1G51650	0.476089	3.19868e-08
AT5G11500	0.365315	0	AT1G05990	0.476089	1.04341e-49
AT3G05040	0.365192	1.92992e-126	AT2G28910	0.476089	9.65007e-10
AT3G20060	0.365053	4.05308e-171	AT3G13930	0.476089	6.18959e-14
AT1G72530	0.364777	8.39239e-263	AT5G04920	0.476089	2.69247e-17
AT3G15850	0.364654	5.20296e-92	AT2G42310	0.476089	4.56358e-12
AT3G54380	0.364245	8.70416e-254	AT1G22882	0.476089	3.98611e-11
AT5G39760	0.364201	1.11e-123	AT1G53590	0.476089	9.34568e-22
AT4G23530	0.364194	3.47087e-115	AT1G31750	0.476089	1.07739e-35
AT2G16870	0.363994	2.82284e-47	AT4G16444	0.461662	1.05775e-12
AT5G47890	0.363986	5.24209e-256	AT5G35980	0.461662	2.91162e-12
AT4G31990	0.363819	1.18787e-174	AT3G15115	0.461662	7.49562e-08
AT3G62730	0.363743	0	AT4G37010	0.461662	6.10011e-39
AT1G74280	0.363686	1.76135e-143	AT2G31540	0.461662	1.46688e-21
AT2G45070	0.363639	2.80155e-229	AT3G06070	0.461662	2.12427e-06
AT4G11860	0.363638	5.02697e-160	AT4G25160	0.461662	4.28628e-70
AT5G13050	0.363533	5.47296e-187	AT3G43300	0.461662	1.22192e-10
AT4G24400	0.363368	1.18598e-89	AT3G61180	0.461662	1.264e-14
AT4G24330	0.363296	1.27874e-66	AT4G00355	0.461662	1.25327e-11
AT1G10350	0.362884	4.85763e-194	AT5G04990	0.461662	4.93734e-09
AT1G12120	0.362825	7.36949e-259	AT4G02080	0.461662	2.104e-10
AT1G71730	0.362647	1.65629e-264	AT4G27780	0.461662	1.67403e-11
AT3G57910	0.362645	2.23276e-248	AT5G13710	0.461662	5.53234e-07
AT1G01350	0.362522	5.87626e-212	AT1G71820	0.461662	1.33879e-13
AT1G01230	0.362498	9.39158e-211	AT2G30740	0.461662	3.01071e-13
AT1G13320	0.362436	3.86114e-155	AT3G01730	0.461662	1.84268e-53
AT5G51290	0.362366	4.23096e-223	AT3G28450	0.461662	2.56423e-09
AT4G19520	0.362273	4.71045e-208	AT3G50830	0.461662	3.08638e-14
AT2G30530	0.362019	1.19287e-279	AT3G62290	0.461662	2.04472e-24
AT4G39220	0.36195	4.63046e-186	AT3G44510	0.461662	1.82293e-23
AT4G22750	0.361485	2.0041e-204	AT3G54950	0.461662	5.56295e-13
AT2G32520	0.361458	1.22213e-181	AT5G16510	0.461662	6.7327e-10
AT4G26160	0.361447	6.08307e-223	AT2G44230	0.461662	4.65162e-26
AT5G36260	0.361245	1.25835e-81	AT4G23640	0.461662	1.71218e-11
AT3G20720	0.361133	7.31513e-172	AT1G22550	0.461662	2.72298e-09
AT2G44140	0.360914	1.41482e-219	AT4G32300	0.461662	1.09333e-13
AT2G07340	0.360598	1.26037e-174	AT1G22840	0.461662	9.06838e-10
AT3G10770	0.360587	8.66484e-175	AT5G39590	0.461662	7.24099e-17
AT5G23730	0.360492	1.01105e-36	AT2G01900	0.461662	5.70951e-45
AT4G26570	0.360481	1.47342e-190	AT1G32460	0.461662	1.4512e-06
AT5G23290	0.360171	1.83992e-132	AT1G08480	0.461662	2.88992e-09
AT3G14780	1.01391	3.174e-177	AT4G38800	0.461662	3.16826e-11
AT1G69240	1.00554	7.71796e-235	AT5G62560	0.461662	5.85416e-11
AT4G26400	0.625492	0	AT3G46060	0.447235	2.50081e-13
AT3G51040	0.406619	1.47597e-301	AT5G24910	0.447235	3.63615e-30
AT2G29730	0.371877	1.71572e-123	AT3G07330	0.447235	9.2335e-10
			AT1G72730	0.447235	5.06906e-10
			AT4G15230	0.447235	2.22101e-13
			AT5G20990	0.447235	6.38071e-15
			AT1G73280	0.447235	1.79408e-25
			AT1G72300	0.447235	6.0575e-34
			AT2G07727	0.447235	2.55247e-05
			AT1G65840	0.447235	1.26465e-12
			AT3G46290	0.447235	1.63264e-12
			AT4G05330	0.447235	4.48133e-20
			AT4G32650	0.447235	1.25722e-20
			AT1G31300	0.447235	2.6341e-12
			AT5G51380	0.447235	1.38393e-13
			AT5G04740	0.447235	4.07445e-06
			AT3G59340	0.447235	2.76276e-44
			AT4G24520	0.447235	5.44556e-10
			AT5G47960	0.447235	1.27335e-14
			AT3G51970	0.447235	3.39956e-34
			AT1G45688	0.447235	0.00350151
			AT5G19040	0.447235	8.38881e-30
			AT1G26940	0.447235	2.55829e-12
			AT4G05200	0.447235	7.1265e-37
			AT5G02040	0.447235	6.76656e-09
			AT2G37840	0.447235	2.45715e-16
			AT1G52155	0.432809	1.69902e-24
			AT5G23730	0.432809	3.12146e-13
			AT4G37830	0.432809	1.35608e-11
			AT3G06050	0.432809	1.50176e-08
			AT5G14310	0.432809	8.76498e-08
			AT1G61250	0.432809	3.54765e-07
			AT1G27420	0.432809	4.51646e-34
			AT5G22070	0.432809	2.06339e-10
			AT5G57050	0.432809	2.42737e-09
			AT5G55290	0.432809	6.82962e-06
			AT1G19840	0.432809	1.20559e-15
			AT1G23020	0.432809	5.86914e-28
			AT3G29250	0.432809	1.32896e-33
			AT5G07080	0.432809	1.3306e-33
			AT5G04160	0.432809	8.47907e-08
			AT5G65310	0.432809	3.34543e-10
			AT1G71010	0.432809	9.50235e-07
			AT1G30450	0.432809	6.11217e-11
			AT5G60460	0.432809	4.50516e-06
			AT1G10740	0.432809	3.4019e-05
			AT4G05150	0.432809	1.45935e-12
			AT4G03110	0.432809	1.13876e-14
			AT5G07450	0.432809	7.53315e-31
			AT1G11655	0.432809	2.95349e-33
			AT4G13660	0.432809	1.04911e-17
			AT2G18770	0.432809	1.96504e-11
			AT2G38100	0.432809	8.42646e-61
			AT5G24850	0.432809	1.30556e-05
			AT3G01780	0.418382	4.37862e-07
			AT2G38840	0.418382	7.27089e-13
			AT1G78920	0.418382	3.15495e-06
			AT3G23510	0.418382	1.54788e-05
			AT5G27100	0.418382	1.00982e-33
			AT2G17590	0.418382	2.55533e-26
			AT5G42870	0.418382	5.57255e-13
			AT4G00900	0.418382	1.99969e-17
			AT2G02680	0.418382	2.21115e-10
			AT1G21580	0.418382	1.2074e-09
			AT5G28540	0.418382	0.000279167
			AT1G75310	0.418382	5.16678e-15
			AT2G43350	0.418382	1.37817e-07
			AT4G11230	0.418382	1.56004e-49
			AT3G18450	0.418382	2.80084e-44
			AT2G20990	0.418382	2.22163e-07
			AT3G13380	0.418382	2.8861e-26
			AT5G60920	0.418382	3.15064e-15
			AT4G02405	0.418382	1.55297e-13
			AT1G22050	0.418382	3.03469e-15
			AT1G05630	0.418382	3.28502e-33
			AT1G66260	0.418382	7.49696e-05
			AT1G80310	0.418382	1.46237e-16
			AT5G40890	0.418382	2.05045e-09
			AT4G28710	0.418382	7.45035e-16
			AT4G21720	0.418382	7.55218e-13
			AT4G21980	0.418382	2.16874e-06
			AT2G31570	0.403955	1.85996e-19
			AT2G36430	0.403955	1.77326e-63
			AT5G04750	0.403955	5.50023e-08
			AT5G14240	0.403955	2.89176e-11
			AT1G01180	0.403955	5.18781e-42
			AT1G56190	0.403955	4.41583e-06
			AT4G02580	0.403955	1.62735e-07
			AT2G32810	0.403955	5.58543e-14
			AT5G25810	0.403955	6.70411e-34
			AT5G09850	0.403955	5.93307e-08
			AT5G61230	0.403955	1.13389e-05
			AT3G11030	0.403955	9.85214e-07
			AT3G66654	0.403955	9.59497e-07
			AT3G04810	0.403955	0.00365287
			AT5G19120	0.403955	0.00043108
			AT4G01040	0.403955	1.53069e-10
			AT2G29700	0.403955	4.32727e-08
			AT3G09470	0.403955	1.47887e-05
			AT5G10930	0.403955	2.75775e-11
			AT3G51580	0.403955	6.19722e-08
			AT1G34040	0.403955	6.02421e-35
			AT5G20650	0.403955	4.39486e-18
			AT3G55920	0.403955	4.26999e-10
			AT5G61650	0.403955	2.22024e-43
			AT3G12560	0.403955	1.26287e-11
			AT5G08160	0.403955	5.29642e-09
			AT3G60860	0.403955	1.03004e-06
			AT5G18910	0.403955	2.04127e-38
			AT5G54100	0.403955	1.12541e-07
			AT4G04800	0.403955	4.95705e-11
			AT1G65540	0.403955	1.46274e-11
			AT2G32260	0.403955	1.92351e-07
			AT1G44770	0.403955	4.57282e-09
			AT4G18550	0.403955	4.91847e-22
			AT5G67590	0.403955	0.000609357
			AT1G54460	0.389528	8.98334e-09
			AT3G16630	0.389528	1.95927e-07
			AT3G49930	0.389528	1.60092e-09
			AT1G55430	0.389528	5.21305e-20
			AT5G03160	0.389528	2.83473e-05
			AT5G64370	0.389528	6.90123e-07
			AT1G23140	0.389528	6.39756e-33
			AT4G31460	0.389528	1.34628e-06
			AT4G08180	0.389528	3.79334e-08
			AT5G47890	0.389528	2.29487e-06
			AT1G10940	0.389528	2.97456e-08
			AT2G17440	0.389528	2.47232e-11
			AT4G20150	0.389528	3.54769e-05
			AT4G37340	0.389528	3.85253e-26
			AT2G35730	0.389528	1.10745e-20
			AT1G04630	0.389528	2.81497e-07
			AT4G18940	0.389528	2.44673e-28
			AT3G06770	0.389528	1.54878e-06
			AT1G65580	0.389528	1.34471e-08
			AT2G47510	0.389528	3.44758e-06
			AT5G36940	0.389528	2.34794e-16
			AT1G45545	0.389528	6.69625e-74
			AT1G62800	0.389528	7.77914e-12
			AT5G04460	0.389528	3.78515e-11
			AT5G05840	0.389528	9.51186e-28
			AT1G32170	0.389528	1.06901e-10
			AT3G07490	0.389528	7.02577e-27
			AT1G09330	0.389528	3.67674e-05
			AT1G61840	0.389528	2.38678e-26
			AT1G62370	0.389528	2.65975e-16
			AT3G16850	0.389528	1.05887e-12
			AT5G24360	0.389528	5.02728e-09
			AT2G48060	0.389528	1.13826e-15
			AT1G50930	0.389528	4.56192e-25
			AT3G15980	0.389528	3.87769e-06
			AT4G15940	0.389528	3.2351e-10
			AT5G22310	0.389528	1.26045e-18
			AT3G51250	0.389528	1.01833e-13
			AT5G12400	0.389528	2.92363e-08
			AT1G21370	0.389528	5.12373e-08
			AT1G21660	0.389528	7.04776e-10
			AT1G34760	0.389528	1.06926e-29
			AT1G35220	0.389528	8.22255e-10
			AT3G03070	0.389528	2.25085e-06
			AT1G18260	0.375101	2.19384e-05
			AT1G12140	0.375101	4.63354e-21
			AT4G04720	0.375101	8.13979e-10
			AT5G40810	0.375101	3.52337e-06
			AT4G13270	0.375101	1.19975e-10
			AT1G05960	0.375101	4.74843e-07
			AT3G19260	0.375101	3.44592e-12
			AT2G26410	0.375101	7.89445e-45
			AT3G44330	0.375101	8.38037e-05
			AT3G09020	0.375101	1.26749e-39
			AT1G30890	0.375101	4.54715e-06
			AT1G07960	0.375101	1.51402e-06
			AT1G32400	0.375101	5.81703e-08
			AT5G14150	0.375101	5.72806e-05
			AT4G20870	0.375101	6.02481e-12
			AT2G20360	0.375101	1.51249e-05
			AT5G56210	0.375101	1.01411e-08
			AT5G24165	0.375101	1.98092e-24
			AT3G25800	0.375101	8.98382e-07
			AT1G77300	0.375101	6.16415e-10
			AT5G47180	0.375101	2.95328e-18
			AT5G64920	0.375101	3.73353e-09
			AT3G01040	0.375101	2.21564e-09
			ATCG00500	0.375101	4.27167e-05
			AT1G09000	0.375101	1.32315e-23
			AT2G47700	0.375101	4.29287e-08
			AT4G04710	0.375101	3.24272e-43
			AT2G35020	0.375101	7.50627e-07
			AT4G15470	0.375101	1.14901e-10
			AT1G49310	0.375101	1.1181e-31
			AT1G22330	0.375101	2.50348e-10
			AT1G67750	0.375101	6.76337e-06
			AT5G63400	0.375101	1.93415e-06
			AT3G05050	0.375101	4.13647e-09
			AT4G10140	0.375101	1.63447e-06
			AT5G17060	0.375101	7.35721e-15
			AT1G74410	0.375101	3.9705e-23
			AT4G28630	0.375101	2.42909e-13
			AT3G52370	0.375101	4.51613e-14
			AT1G75540	0.375101	9.30098e-07
			AT1G18940	0.375101	2.27513e-42
			AT2G44090	0.375101	1.66455e-12
			AT2G36210	0.375101	6.89083e-32
			AT4G39690	0.375101	1.59644e-07
			AT1G35580	0.375101	2.23107e-07
			AT5G21130	0.375101	1.73141e-51
			AT1G72870	0.375101	6.1112e-41
			AT3G11600	0.375101	1.91575e-19
			AT1G50320	0.375101	5.93938e-13
			AT4G12230	0.375101	7.25918e-08
			AT3G46760	0.375101	1.34604e-40
			AT2G23940	0.375101	3.91647e-05
			AT5G54280	0.360674	1.24834e-15
			AT1G79860	0.360674	4.31632e-48
			AT5G06600	0.360674	9.55727e-06
			AT5G04820	0.360674	0.000685006
			AT5G35370	0.360674	1.99087e-22
			AT4G14465	0.360674	1.73159e-26
			AT5G47570	0.360674	0.000124217
			AT3G52290	0.360674	3.7733e-07
			AT3G10470	0.360674	6.71628e-32
			AT3G24840	0.360674	4.60979e-05
			AT5G01450	0.360674	1.67107e-09
			AT1G18160	0.360674	5.19253e-09
			AT5G56350	0.360674	4.6196e-05
			AT5G41730	0.360674	6.65933e-58
			AT5G07770	0.360674	2.70559e-25
			AT2G18640	0.360674	1.80255e-59
			AT5G61590	0.360674	4.81111e-10
			AT1G60050	0.360674	1.7742e-30
			AT3G60440	0.360674	5.07777e-06
			AT5G19820	0.360674	8.27487e-05
			AT1G17455	0.360674	4.28704e-06
			AT1G07080	0.360674	0.0048537
			AT5G05570	0.360674	3.72757e-12

## Sheet: In all datasets
Supplementary Table 1 | Genes that have higher expression levels in trichoblasts compared to atrichoblasts.
Gene Locus	Reference 1		Reference 2		Reference 3		Cell type	Gene name	Transcription factor family	Description
	log2FC	adjusted P-value	log2FC	adjusted P-value	log2FC	adjusted P-value
AT1G01750	2.23187	0	3.72215	0	1.23998	0	Trichoblast	ADF11	/	Natural antisense transcript overlaps with AT1G01750
AT1G01780	0.963183	1.75784e-281	1.02431	4.84243e-40	0.882959	0	Trichoblast	PLIM2b	/	Encodes a member of the Arabidopsis LIM proteins: a family of actin bundlers with distinct expression patterns. WLIM1, WLIM2a, and WLIM2b are widely expressed, whereas PLIM2a, PLIM2b, and PLIM2c are predominantly expressed in pollen. Regulates actin cytoskeleton organization.
AT1G06923	2.78148	0	1.16858	7.24481e-83	0.658615	0	Trichoblast	/	/	transcription repressor OFP17-like protein
AT1G09170	1.07177	0	0.66364	8.86058e-54	0.774295	0	Trichoblast	/	/	P-loop nucleoside triphosphate hydrolases superfamily protein with CH (Calponin Homology) domain-containing protein
AT1G12040	1.89258	0	2.55357	2.934e-191	1.14222	0	Trichoblast	LRX1	/	encodes a a chimeric leucine-rich repeat/extensin protein that regulates root hair morphogenesis and elongation. Null mutants develop root hairs that frequently abort, swell, or branch. Gene is expressed in root hair cells and protein is specifically localized in the wall of the hair proper.
AT1G12560	3.22049	0	4.11168	2.4357e-233	1.48809	0	Trichoblast	EXPA7	/	Member of Alpha-Expansin Gene Family. Containing a conserved root hair-specific cis-element RHE. Expressed specifically in root hair cell and involved in root hair elongation.
AT1G21360	1.17064	0	0.678067	1.024e-41	0.384923	1.97057e-296	Trichoblast	GLTP2	/	glycolipid transfer protein 2
AT1G23480	0.468306	2.81143e-210	0.591505	8.4625e-123	0.566106	0	Trichoblast	CSLA03	/	encodes a gene similar to cellulose synthase
AT1G23720	0.60846	0	1.19744	5.9273e-96	0.755006	2.44401e-287	Trichoblast	EXT15	/	Proline-rich extensin-like family protein
AT1G27140	2.87418	0	2.17847	2.0366e-267	0.423917	3.26725e-47	Trichoblast	GSTU14	/	Encodes glutathione transferase belonging to the tau class of GSTs.
AT1G27740	2.0178	0	0.476089	3.6843e-155	0.894713	0	Trichoblast	RSL4	bHLH	Basic helix-loop-helix (bHLH) transcription factor that is sufficient to promote postmitotic cell growth in root-hair cells. RSL4 is a direct transcriptional target of RHD6
AT1G30850	1.54089	0	1.1253	7.9337e-120	0.701356	0	Trichoblast	RSH4	/	root hair specific 4
AT1G30870	4.79775	0	4.2271	7.6065e-255	1.31984	0	Trichoblast	PER7	/	Peroxidase superfamily protein
AT1G33700	1.19409	4.08934e-38	0.51937	9.73437e-11	0.880917	0	Trichoblast	GCD1	/	Glucosylceramidase; together with GCD3 hydrolyzes glucosylceramides to ceramides, leading to decreased glucosylceramide contents and increased glycosyl inositol phosphoceramide contents.
AT1G33800	1.82229	0	0.836763	2.23289e-95	0.474847	4.69099e-234	Trichoblast	GXMT1	/	Encodes a glucuronoxylan(GX)-speciﬁc 4-O-methyltransferase responsible for methylating GlcA residues in GX. Reduced methylation of GX ingxmt1-1 plants is correlated with altered lignin composition.
AT1G34760	1.41264	2.60969e-276	0.389528	1.06926e-29	0.70606	0	Trichoblast	GRF11	/	Encodes a 14-3-3 protein. Binds H+-ATPase in response to blue light.
AT1G48930	2.24913	0	3.00081	1.8169e-182	1.28069	0	Trichoblast	GH9C1	/	glycosyl hydrolase 9C1
AT1G50930	0.369554	1.70833e-65	0.389528	4.56192e-25	1.13652	0	Trichoblast	VUP2	/	Serine/Threonine-kinase
AT1G52240	1.01019	0	0.937752	9.2325e-104	0.507905	0	Trichoblast	ROPGEF11	/	Encodes a member of KPP-like gene family, homolog of KPP (kinase partner protein) gene in tomato. Also a member of the RopGEF (guanine nucleotide exchange factor) family, containing the novel PRONE domain (plant-specific Rop nucleotide exchanger), which is exclusively active towards members of the Rop subfamily .
AT1G52660	1.22114	0	1.88993	6.4672e-167	0.369446	0	Trichoblast	/	/	P-loop containing nucleoside triphosphate hydrolases superfamily protein
AT1G54970	1.27495	5.73854e-97	2.22175	7.06089e-97	1.3381	0	Trichoblast	PRP1	/	encodes a proline-rich protein that is specifically expressed in the root.
AT1G58270	5.61526	0	2.16404	4.3553e-257	0.725829	0	Trichoblast	ZW9	/	ZW9 mRNA, complete cds
AT1G59725	0.928989	9.93479e-142	0.620359	4.12317e-73	0.628193	0	Trichoblast	/	/	DNAJ heat shock family protein
AT1G61795	1.62501	0	0.692494	7.66446e-53	0.403637	0	Trichoblast	/	/	PAK-box/P21-Rho-binding family protein
AT1G62320	0.906902	3.84159e-181	0.490516	1.89201e-32	0.639953	0	Trichoblast	OSCA1.4	/	ERD (early-responsive to dehydration stress) family protein
AT1G62980	2.64417	0	3.79429	5.0184e-207	1.24493	0	Trichoblast	EXPA18	/	Alpha-expansin 18.
AT1G69240	1.00554	7.71796e-235	1.51483	1.0449e-153	0.941422	0	Trichoblast	MES15	/	Encodes a protein predicted to act as a carboxylesterase. It has similarity to the SABP2 methyl salicylate esterase from tobacco but no enzymatic activity has been identified for this protein.
AT1G73580	3.02535	0	2.36602	2.699e-181	0.653177	0	Trichoblast	CAR3	/	Calcium-dependent lipid-binding (CaLB domain) family protein
AT1G73680	1.28332	0	1.00989	2.75449e-82	0.578756	0	Trichoblast	ALPHA DOX2	/	Encodes an alpha dioxygenase. Recombinant protein catalyzes the conversion of a wide range of fatty acids into 2(R)-hydroperoxy derivatives.
AT1G75840	1.45598	0	1.45712	9.1667e-102	0.647808	0	Trichoblast	ARAC5	/	Belongs to the plant-specific ROP group of Rho GTPases; localized to the plasma membrane of tips of root hairs; involved in polar growth control.
AT1G79860	0.558937	1.50575e-126	0.360674	4.31632e-48	0.85361	0	Trichoblast	ROPGEF12	/	Encodes a member of KPP-like gene family, homolog of KPP (kinase partner protein) gene in tomato. Also a member of the RopGEF (guanine nucleotide exchange factor) family, containing the novel PRONE domain (plant-specific Rop nucleotide exchanger), which is exclusively active towards members of the Rop subfamily. Coexpression of AtPRK2a with AtRopGEF12 resulted in isotropic pollen tube growth Grow…
AT2G03720	1.40446	1.239e-179	2.69784	1.2781e-157	0.959431	0	Trichoblast	MRH6	/	Involved in root hair development
AT2G19760	0.597518	0	0.605932	8.40209e-47	0.793686	0	Trichoblast	PRF1	/	first member of the Arabidopsis profilin multigene family, expressed in all organs of Arabidopsis. Binds poly-L-proline. The first intron of PRF1 enhances gene expression in vegetative tissues.
AT2G20520	0.564682	1.70637e-12	1.35613	1.00416e-43	1.02855	0	Trichoblast	FLA6	/	fasciclin-like arabinogalactan-protein 6 (Fla6). Possibly involved in embryogenesis and seed development.
AT2G21880	0.58237	6.74059e-193	1.84665	4.6879e-128	0.611965	0	Trichoblast	RAB7A	/	RAB GTPase homolog 7A
AT2G24980	1.72898	1.24209e-132	2.13519	5.7842e-108	1.31029	0	Trichoblast	EXT6	/	Proline-rich extensin-like family protein
AT2G25240	1.73843	0	0.605932	1.0189e-49	0.661932	0	Trichoblast	CCP3	/	Serine protease inhibitor (SERPIN) family protein. Involved in stress response regulated cell death.
AT2G29620	1.97317	0	1.21186	3.096e-127	0.899104	0	Trichoblast	/	/	dentin sialophosphoprotein
AT2G39518	1.1541	0	0.591505	7.47703e-39	0.589087	0	Trichoblast	CASPL4D2	/	Uncharacterized protein family (UPF0497)
AT2G39690	0.853302	1.80654e-214	0.634786	2.31758e-89	0.691282	0	Trichoblast	/	/	ternary complex factor MIP1 leucine-zipper protein (Protein of unknown function, DUF547)
AT2G41110	0.766362	0	0.605932	2.12444e-55	0.678306	0	Trichoblast	CAM2	/	Encodes a touch-inducible calmodulin that has higher affinity to kinesin-like calmodulin binding motor protein than CAM4 or CAM6.
AT2G41970	3.17308	0	2.46701	2.677e-198	0.981615	0	Trichoblast	CARK4	/	Encodes MRI, a plasma membrane-localized member of the RLCK-VIII subfamily. Preferentially expressed in both pollen tubes and root hairs. mri-knockout mutants display spontaneous pollen tube and root-hair bursting; forms homo- or heterodimers in a kinase active dependent manner.
AT2G45750	2.33333	0	2.51029	1.476e-193	0.898518	0	Trichoblast	/	/	S-adenosyl-L-methionine-dependent methyltransferases superfamily protein
AT2G45890	2.29999	0	2.52472	4.9939e-202	0.673391	0	Trichoblast	ROPGEF4	/	Encodes a member of KPP-like gene family, homolog of KPP (kinase partner protein) gene in tomato. Also a member of the RopGEF (guanine nucleotide exchange factor) family, containing the novel PRONE domain (plant-specific Rop nucleotide exchanger), which is exclusively active towards members of the Rop subfamily. Mutants exhibit longer root hairs under phosphate-deficient conditions. Involved in c…
AT2G46860	0.887354	1.28649e-17	0.807909	3.84093e-66	0.583512	0	Trichoblast	PPa3	/	Encodes a protein that might have inorganic pyrophosphatase activity.
AT2G47360	1.4044	0	2.91424	4.9683e-232	0.611415	0	Trichoblast	/	/	transmembrane protein
AT2G47530	2.5218	0	1.22629	2.7465e-136	0.642831	0	Trichoblast	/	/	Pollen Ole e 1 allergen and extensin family protein
AT2G47540	3.73353	0	3.83757	6.3137e-285	0.607307	0	Trichoblast	/	/	Pollen Ole e 1 allergen and extensin family protein
AT3G02230	0.727999	3.76406e-236	1.48598	7.3894e-219	0.377578	3.66907e-113	Trichoblast	RGP1	/	RGP1 is a UDP-arabinose mutase that catalyzes the interconversion between the pyranose and furanose forms of UDP-L-arabinose. It appears to be required for proper cell wall formation. rgp1/rgp2 (at5g15650) double mutants have a male gametophyte lethal phenotype. RGP1 fusion proteins can be found in the cytosol and peripherally associated with the Golgi apparatus.
AT3G03290	0.804338	0	0.836763	4.5133e-76	0.464702	0	Trichoblast	/	/	Adenine nucleotide alpha hydrolases-like superfamily protein
AT3G05155	1.82947	0	0.432809	1.4922e-181	0.562052	0	Trichoblast	/	/	Major facilitator superfamily protein
AT3G05490	0.97925	1.17784e-168	2.32274	5.7023e-171	1.11202	0	Trichoblast	RALFL22	/	Member of a diversely expressed predicted peptide family showing sequence similarity to tobacco Rapid Alkalinization Factor (RALF), and is believed to play an essential role in the physiology of Arabidopsis. Consists of a single exon and is characterized by a conserved C-terminal motif and N-terminal signal peptide.
AT3G05920	1.10223	0	0.894471	8.4291e-146	0.557198	5.92271e-259	Trichoblast	ATHMP24	/	Heavy metal transport/detoxification superfamily protein
AT3G07070	1.58594	0	2.26503	1.0571e-185	1.05504	0	Trichoblast	PBL26	/	Receptor like cytoplasmic kinase involved in fertilization specifically pollen tube burst within the synergid where it phosphorylates ACA9 among other proteins. Phosphorylated ACA9 can partially complement the loss of function phenotype.
AT3G10710	1.5484	1.11378e-303	1.64467	1.4205e-125	1.01712	0	Trichoblast	RHS12	/	Pectin methylesterase inhibitor; INVI-PMEI protein isoform which clustered with a PME; involved in root hair development.
AT3G11420	0.507808	2.77559e-264	0.85119	1.01331e-27	0.767803	0	Trichoblast	/	/	beta-1,3-N-acetylglucosaminyltransferase lunatic protein, putative (DUF604)
AT3G12540	2.15023	0	1.6591	2.0954e-151	1.0462	0	Trichoblast	/	/	ternary complex factor MIP1 leucine-zipper protein (Protein of unknown function, DUF547)
AT3G13782	1.80095	0	1.284	2.385e-133	1.11702	0	Trichoblast	NAP1	/	Plants mutated in three ubiquitously expressed NAP1 genes (NAP1;1~NAP1;3) and organ-specifically expressed NAP1;4 gene show hypersensitivity to genotoxic stresses including UV and DSB-inducing agent Bleomycin. The NAP1 genes act synergistically with NRP genes in promoting somatic homologous recombination.
AT3G15700	0.725941	2.65887e-55	1.35613	1.1022e-114	0.648524	0	Trichoblast	/	/	P-loop containing nucleoside triphosphate hydrolases superfamily protein
AT3G15730	0.885736	0	0.476089	1.63749e-42	0.623772	0	Trichoblast	PLDALPHA1	/	Encodes phospholipase D alpha 1 (PLD alpha 1). Positive regulator of abscisic acid (ABA) mediated stomatal movements. PLD alpha 1 plays an important role in seed deterioration and aging in Arabidopsis.
AT3G23190	2.6362	0	1.00989	1.6878e-180	0.438842	0	Trichoblast	/	/	HR-like lesion-inducing protein-like protein
AT3G28550	0.7277	0	1.48598	4.82854e-94	1.33173	0	Trichoblast	EXT16	/	Proline-rich extensin-like family protein
AT3G43960	1.14871	8.57431e-217	0.51937	5.4991e-112	0.437413	7.29994e-238	Trichoblast	/	/	Encodes a putative cysteine proteinase. Mutants exhibit shorter root hairs under phosphate-deficient conditions.
AT3G49960	2.64763	0	2.74112	1.1221e-160	1.30207	0	Trichoblast	PRX35	/	Its expression is enriched in root hair cells (compared to non-root hair cells) and this enrichment is associated with increase in the transcription-associated mark trimethylation of H3 lysine 4 (H3K4me3) and decrease in the Polycomb silencing-associated mark trimethylation of H3 lysine 27 (H3K27me3) in root hair cells relative to non-root hair cells.
AT3G52290	1.08422	0	0.360674	3.7733e-07	0.403497	1.30421e-276	Trichoblast	IQD3	/	Member of IQ67 (CaM binding) domain containing family.
AT3G54590	4.42359	0	4.2848	3.1088e-251	1.41032	0	Trichoblast	EXT2	/	Encodes a hydroxyproline-rich glycoprotein.
AT3G56930	0.999755	0	1.45712	9.9014e-106	0.89337	0	Trichoblast	PAT4	/	Protein S-acyl transferase 4 (PAT4). Mutants display defects in root hair elongation. Along with SCN1 , it may be involved in targeting of ROP2 to the plasma membrane.
AT3G60280	0.970243	1.31702e-13	2.27946	2.941e-164	0.825329	0	Trichoblast	UCC3	/	Encodes blue copper-binding protein III.
AT3G60330	2.8721	0	1.57254	2.6332e-120	1.30948	0	Trichoblast	HA7	/	H[+]-ATPase 7
AT3G61560	4.01535	0	0.750201	6.9342e-173	0.866153	0	Trichoblast	RTNLB6	/	Binds to TuMV coat protein (CP). Expected to enhance viral cellto-cell trafficking since downregulation of RTNLB6 restricts viral infection.
AT3G62680	2.44565	0	5.15042	5.2751e-227	1.48523	0	Trichoblast	PRP3	/	Proline-rich protein
AT4G00680	4.23495	0	3.73658	3.8567e-223	1.1587	0	Trichoblast	ADF8	/	Actin-depolymerizing factor (ADF); expressed specifically in root hairs; high thermostability.
AT4G01110	1.33445	1.90731e-58	1.22629	3.46164e-79	0.471187	3.64339e-279	Trichoblast	/	/	late embryogenesis abundant hydroxyproline-rich glycoprotein family protein
AT4G02270	2.68747	0	3.41919	4.8051e-120	1.2379	0	Trichoblast	RHS13	/	root hair specific 13
AT4G03330	1.04985	0	1.06759	2.5085e-132	0.496133	0	Trichoblast	SYP123	/	member of SYP12 Gene Family, mutants have severe defects in root hair elongation.
AT4G04900	0.756612	1.9601e-06	0.66364	4.69829e-81	0.824629	0	Trichoblast	RIC10	/	encodes a member of a novel protein family that contains contain a CRIB (for Cdc42/Rac-interactive binding) motif required for their specific interaction with GTP-bound Rop1 (plant-specific Rho GTPase). Most similar to RIC9 and RIC11 (subfamily group I). Gene is expressed predominantly in roots, leaves, and seedlings.
AT4G07960	1.1374	0	0.981033	1.96198e-79	0.860059	0	Trichoblast	CSLC12	/	encodes a XyG glucan synthase; gene similar to cellulose synthase
AT4G08400	1.92348	0	1.58696	7.7523e-107	0.922602	0	Trichoblast	EXT7	/	Proline-rich extensin-like family protein
AT4G08410	1.89569	4.48928e-271	1.58696	1.55465e-95	0.97307	0	Trichoblast	EXT8	/	Proline-rich extensin-like family protein
AT4G09990	6.45665	0	3.5346	1.382e-273	0.841361	0	Trichoblast	GXM2	/	glucuronoxylan 4-O-methyltransferase-like protein (DUF579)
AT4G13390	2.00889	0	2.07748	1.2155e-119	1.19895	0	Trichoblast	EXT12	/	Proline-rich extensin-like family protein
AT4G16920	1.58045	0	0.591505	5.77001e-56	0.518225	0	Trichoblast	/	/	Disease resistance protein (TIR-NBS-LRR class) family
AT4G18640	2.55685	0	1.63025	4.0917e-156	1.15796	0	Trichoblast	MRH1	/	Required for root hair elongation during tip growth.
AT4G19680	0.455183	1.95019e-14	1.70238	2.06226e-85	0.974378	0	Trichoblast	IRT2	/	encodes an iron transporter whose expression is induced by iron and zinc deficiency. Gene is specifically expressed in the external cell layers of the root subapical zone.
AT4G22080	1.38413	7.45667e-213	0.880044	3.17536e-66	1.00911	0	Trichoblast	RHS14	/	root hair specific 14
AT4G25090	0.508685	4.90483e-300	1.76009	2.4028e-163	0.391082	1.0499e-210	Trichoblast	ATRBOHG	/	Riboflavin synthase-like superfamily protein
AT4G25190	1.10161	6.54746e-43	0.634786	2.57918e-59	0.652206	0	Trichoblast	QWRF7	/	QWRF motif protein (DUF566)
AT4G25220	0.995887	9.03726e-112	0.476089	2.04055e-31	0.824841	0	Trichoblast	G3Pp2	/	root hair specific 15; Encodes a member of the phosphate starvation-induced glycerol-3-phosphate permease gene family: AT3G47420(G3Pp1), AT4G25220(G3Pp2), AT1G30560(G3Pp3), AT4G17550(G3Pp4) and AT2G13100(G3Pp5).
AT4G25790	1.55815	4.55361e-122	1.80337	9.22676e-91	0.617391	1.43651e-292	Trichoblast	CAP24	/	CAP (Cysteine-rich secretory proteins, Antigen 5, and Pathogenesis-related 1 protein) superfamily protein
AT4G25820	4.22094	0	3.79429	4.8103e-150	1.2794	0	Trichoblast	XTH14	/	Encodes a xyloglucan endotransglycosylase with a clear preference for non-fucosylated xyloglucan polymer.
AT4G27290	0.56318	4.03998e-156	0.937752	1.4931e-117	0.58774	0	Trichoblast	/	/	S-locus lectin protein kinase family protein
AT4G29180	2.33986	0	1.86108	1.0657e-190	0.87789	0	Trichoblast	RHS16	/	root hair specific 16
AT4G29800	1.07178	2.61838e-234	0.99546	2.2782e-89	0.697126	0	Trichoblast	PLP8	/	PATATIN-like protein 8
AT4G30320	1.24214	0	1.52926	1.97728e-76	0.479243	7.98681e-231	Trichoblast	CAP23	/	CAP (Cysteine-rich secretory proteins, Antigen 5, and Pathogenesis-related 1 protein) superfamily protein
AT4G30560	1.47812	0	1.37056	2.3105e-146	0.87711	0	Trichoblast	CNGC9	/	member of Cyclic nucleotide gated channel family. Required for constitutive growth of root hairs as Ca2+-permeable channels.
AT4G31250	0.499088	8.41611e-78	1.38499	1.8144e-137	0.653701	0	Trichoblast	PRK7	/	Leucine-rich repeat protein kinase family protein
AT4G33730	1.47699	4.77358e-227	2.04863	1.6309e-147	0.707854	0	Trichoblast	CAP41	/	Member of CAP protein superfamily. Encoding a small 11 AA peptide (PAGNYIGARPY) involved in negative regulation of salt tolerance.
AT4G33880	2.12422	0	1.61582	1.5079e-153	0.564472	0	Trichoblast	RSL2	bHLH	RSL2 was expressed concurrently with RSL4 and its expression was controlled by RHD6 and RSL1. Required for root-hair growth.
AT4G38950	1.36842	5.36008e-109	0.836763	4.21639e-19	1.00461	0	Trichoblast	/	/	ATP binding microtubule motor family protein
AT4G40090	6.53487	0	5.12157	2.7591e-269	1.19067	0	Trichoblast	AGP3	/	arabinogalactan protein 3
AT5G01050	0.904609	7.49173e-222	0.620359	3.51266e-63	0.630782	0	Trichoblast	LAC9	/	putative laccase, a member of laccase family of genes (17 members in Arabidopsis).
AT5G01280	1.61773	0	0.937752	3.8662e-109	0.488211	0	Trichoblast	BPP3	/	Encodes a microtubule-associated protein.
AT5G04960	2.09118	1.37592e-194	3.13065	2.1134e-148	1.29449	0	Trichoblast	PME46	/	Encodes a protein that modulates the activity of pectin methylesterase within the cell wall; pectin methylesterase inhibitor.
AT5G05500	3.86679	0	4.77532	3.5699e-298	1.3089	0	Trichoblast	MOP10	/	Encodes Proline-rich protein-like PRPL1, controls elongation of root hairs.
AT5G05840	0.394752	2.56546e-06	0.389528	9.51186e-28	0.70728	0	Trichoblast	BDR6	/	replication factor C subunit, putative (DUF620)
AT5G06630	1.45572	3.9632e-162	1.68795	1.2389e-102	1.00543	0	Trichoblast	EXT9	/	proline-rich extensin-like family protein
AT5G06640	1.89571	1.0633e-263	1.76009	4.2505e-104	1.15911	0	Trichoblast	EXT10	/	Proline-rich extensin-like family protein
AT5G06990	1.01062	0	1.15416	3.53961e-65	0.424394	0	Trichoblast	/	/	MIZU-KUSSEI-like protein (Protein of unknown function, DUF617)
AT5G14330	1.1036	0	1.19744	8.9932e-125	1.103	0	Trichoblast	/	/	transmembrane protein
AT5G15600	1.62006	0	2.72669	9.6199e-290	0.694413	0	Trichoblast	SP1L4	/	SPIRAL1-LIKE4 belongs to a six-member gene family in Arabidopsis; all members share high sequence similarity in amino- and carboxy-terminal regions. Regulates cortical microtubule organization. Mutant plants exhibit altered patterns of root, leaf and petal growth as a result of defective anisotropic cell expansion.
AT5G17390	2.30726	0	1.71681	1.2578e-146	1.10965	0	Trichoblast	/	/	Adenine nucleotide alpha hydrolases-like superfamily protein
AT5G17820	0.642554	0	0.706921	7.22077e-31	1.05326	0	Trichoblast	PER57	/	Peroxidase superfamily protein, overexpression increases ROS.
AT5G18910	0.973534	4.1396e-162	0.403955	2.04127e-38	0.428129	0	Trichoblast	/	/	Protein kinase superfamily protein
AT5G19560	0.879966	1.46856e-07	0.793482	9.47869e-67	1.08	0	Trichoblast	ROPGEF10	/	Encodes a member of KPP-like gene family, homolog of KPP (kinase partner protein) gene in tomato. Also a member of the RopGEF (guanine nucleotide exchange factor) family, containing the novel PRONE domain (plant-specific Rop nucleotide exchanger), which is exclusively active towards members of the Rop subfamily.
AT5G19790	0.76969	1.13086e-37	1.70238	1.2399e-143	0.826783	0	Trichoblast	RAP2.11	ERF	encodes a member of the ERF (ethylene response factor) subfamily B-6 of ERF/AP2 transcription factor family (RAP2.11). The protein contains one AP2 domain. There are 12 members in this subfamily including RAP2.11.
AT5G22410	1.27746	6.93041e-172	1.6591	1.2736e-101	1.35942	0	Trichoblast	RHS18	/	root hair specific 18
AT5G23030	0.928964	5.26103e-74	1.74566	1.1063e-114	0.79703	0	Trichoblast	TET12	/	Member of TETRASPANIN family
AT5G24310	1.5891	0	1.22629	9.16127e-96	0.853951	0	Trichoblast	ABIL3	/	One of four ABI-like proteins.
AT5G24313	1.43826	1.18466e-139	1.4427	2.6226e-113	0.770348	0	Trichoblast	/	/	transmembrane protein
AT5G24880	1.26277	8.17457e-10	2.74112	8.2876e-164	0.737821	0	Trichoblast	/	/	chromo domain cec-like protein
AT5G39320	1.30857	0	1.35613	2.5181e-179	0.504922	2.98238e-249	Trichoblast	UDG4	/	UDP-glucose 6-dehydrogenase family protein
AT5G40730	0.550775	5.40537e-205	0.591505	4.90369e-16	0.912018	0	Trichoblast	AGP24	/	Encodes an arabinogalactan-protein (AGP24).
AT5G40860	4.54344	0	1.91878	9.7312e-158	1.15911	0	Trichoblast	/	/	transmembrane protein
AT5G41730	0.588316	1.78751e-42	0.360674	6.65933e-58	0.548804	0	Trichoblast	MLKL2	/	Mixed Lineage Kinase Domain-like protein.
AT5G42510	2.1475	0	2.6257	4.8365e-212	0.453046	6.03778e-157	Trichoblast	DIR1	/	Member of the dirigent protein family. Dirigent proteins function in stereoselective radical-radical coupling in lignan biosynthesis and other phenylpropanoid components.
AT5G42785	0.61168	8.25653e-258	1.284	6.12137e-91	0.521745	0	Trichoblast	/	/	transmembrane protein
AT5G43230	1.38132	1.43395e-261	0.490516	7.40244e-66	0.748689	0	Trichoblast	/	/	EEIG1/EHBP1 protein amino-terminal domain protein
AT5G44820	1.36568	0	0.750201	6.2947e-205	0.408466	7.23434e-302	Trichoblast	/	/	Nucleotide-diphospho-sugar transferase family protein
AT5G45840	1.02306	0	0.807909	2.0418e-107	0.478511	0	Trichoblast	MDIS1	/	Encodes a leucine-rich-repeat RLK that is localized to the plasma membrane of pollen tubes and functions with MIK1/2 as the male receptor of the pollen tube chemo-attractant LURE1.MDIS1 forms a complex with MIK1/2 and binds LURE1.
AT5G46870	1.10405	0	1.32728	1.13596e-83	0.560361	0	Trichoblast	BPL5	/	ACD11 binding partner, negatively regulates ROS-mediated defense response.
AT5G47450	0.678242	2.34405e-252	3.28934	3.1233e-162	0.686487	0	Trichoblast	TIP2;3	/	Tonoplast intrinsic protein, transports ammonium (NH3) and methylammonium across the tonoplast membrane, gene expression shows diurnal regulation and is upregulated by ammonium (NH3).
AT5G49270	2.12289	0	0.375101	3.39747e-75	0.833745	0	Trichoblast	SHV2	/	Involved in successfully establishing tip growth in root hairs.
AT5G51270	1.39534	0	0.66364	1.15241e-75	0.521177	0	Trichoblast	PUB53	/	Plant U-box type E3 ubiquitin ligase (PUB).
AT5G57625	3.00885	0	4.21267	3.717e-155	1.36469	0	Trichoblast	CAP25	/	CAP (Cysteine-rich secretory proteins, Antigen 5, and Pathogenesis-related 1 protein) superfamily protein
AT5G58010	5.15601	0	2.66899	2.1418e-201	1.05778	0	Trichoblast	LRL3	bHLH	Encodes a basic helix-loop-helix (bHLH) protein that regulates root hair development. One of the three Arabidopsis homologs of the Lotus japonicus ROOTHAIRLESS1 (LjRHL1) gene: At2g24260 (AtLRL1), At4g30980 (AtLRL2), and At5g58010 (AtLRL3).
AT5G61350	1.27102	0	1.16858	3.6415e-134	0.863082	0	Trichoblast	CAP1	/	Encodes a membrane-localized receptor-like kinase that regulates root hair tip growth by maintaining cytoplasmic Ca2+ gradients. Knockouts of CAP1 produced more cytoplasmic NH4+ and ceased growth of root hairs on MS medium except when NH4+ was depleted; NH4+ depletion reestablished the Ca2+ gradient necessary for normal growth. The lower net NH4+ influx across the vacuolar membrane and relatively…
AT5G65090	0.832479	3.8664e-96	0.85119	1.09205e-95	0.78173	0	Trichoblast	BST1	/	Encodes a protein involved in root hair morphogenesis and tip growth. Required for restricting both the size of the root-hair initiation site and the width of the root hairs during the transition to tip growth, but, apparently, is not required for normal subsequent tip growth.
AT5G65160	1.40926	0	1.70238	7.0586e-179	0.876303	0	Trichoblast	TPR14	/	Encodes one of the 36 carboxylate clamp (CC)-tetratricopeptide repeat (TPR) proteins (Prasad 2010, Pubmed ID: 20856808) with potential to interact with Hsp90/Hsp70 as co-chaperones.
AT5G65930	1.96977	0	1.93321	9.1758e-197	1.07991	0	Trichoblast	ZWI	/	encodes a novel member of the kinesin superfamily of motor proteins. recessive mutations have reduced number of trichome branches.
AT5G67400	3.24659	0	3.18836	3.1936e-148	1.33713	0	Trichoblast	RHS19	/	Class III peroxidase, controls together with PRX44 and PRX01 extensin-mediated cell wall properties during polar expansion of root hair cells.
