# Supplementary material for: Cell-type-specific autophagy in root-hair-forming cells is essential for salt stress tolerance in Arabidopsis thaliana
Source: Nat Plants. 2026 May 6;12(5):1008–21. doi: 10.1038/s41477-026-02285-w (PMC13197226; doi:10.1038/s41477-026-02285-w)
Supplement: Supplementary file 4 — Genes that are specifically more highly expressed in atrichoblasts than in trichoblasts. [file 41477_2026_2285_MOESM4_ESM.xlsx]

## Sheet: At least in one dataset
Supplementary Table 2 | Genes that Genes that have higher expression levels in atrichoblasts compared totrichoblasts.
Reference 1			Reference 2			Reference 3
Gene Locus	log2FC	adjusted P-value	Gene Locus	log2FC	adjusted P-value	Gene Locus	log2FC	adjusted P-value
AT4G38740	6.52136	0	AT4G12545	2.95752	4.64885e-87	AT5G42600	1.05015	0
AT4G30280	6.08287	0	AT2G33790	2.69784	4.3152e-158	AT1G66800	1.02784	0
AT4G02290	5.94847	2.11337e-262	AT2G37130	2.66899	2.8196e-151	AT1G11670	0.936091	0
AT4G23400	5.47734	0	AT1G70850	2.45258	6.8943e-124	AT5G36180	0.903798	0
AT4G39800	5.3327	9.68004e-262	AT4G19030	2.14962	3.0814e-174	AT1G28130	0.852672	0
AT5G13870	5.24234	0	AT4G12550	1.99092	7.82671e-34	AT3G46700	0.851309	0
AT3G25290	5.17003	9.10468e-80	AT1G65310	1.93321	4.26507e-96	AT2G01530	0.839777	0
AT5G23210	5.07115	5.05837e-227	AT4G22230	1.90436	5.8997e-278	AT3G16400	0.830038	0
AT5G09978	4.95734	0	AT3G08030	1.8755	1.6763e-258	AT5G52120	0.826053	0
AT1G65310	4.83306	0	AT5G44585	1.84665	3.1382e-258	AT3G26450	0.822509	2.12989e-270
AT1G23040	4.75758	1.04648e-293	AT4G12880	1.63025	1.9098e-180	AT5G42590	0.819584	1.64441e-292
AT4G37450	4.66724	5.56976e-219	AT1G27950	1.58696	5.3397e-199	AT5G56870	0.818671	1.59486e-272
AT4G37870	3.92825	8.46516e-10	AT1G54890	1.52926	1.8476e-204	AT3G16450	0.801927	3.28802e-260
AT4G21850	3.92552	0	AT3G16400	1.52926	5.5287e-147	AT2G39310	0.800959	5.20869e-257
AT2G39040	3.88044	0	AT3G26520	1.48598	6.33365e-94	AT1G14960	0.778742	4.45135e-213
AT3G20940	3.69683	0	AT1G14960	1.47155	1.08131e-43	AT3G16410	0.767021	1.47684e-226
AT1G54120	3.61724	0	AT4G38740	1.47155	2.4647e-154	AT5G38020	0.765695	1.31129e-187
AT2G36410	3.59648	0	AT4G22666	1.4427	1.02358e-33	AT1G36060	0.758835	1.84722e-104
AT1G03220	3.53204	5.77106e-270	AT1G04040	1.41384	1.90758e-74	AT2G37130	0.743436	7.08029e-220
AT5G12940	3.51431	0	AT1G41830	1.41384	2.4606e-156	AT1G70850	0.742262	0
AT2G33790	3.48522	0	AT1G63220	1.35613	5.2855e-139	AT1G80180	0.731549	4.39193e-298
AT5G66920	3.45258	0	AT5G64100	1.34171	8.93659e-11	AT3G27884	0.698633	2.32822e-252
AT1G02900	3.40136	4.85451e-06	AT3G09260	1.32728	5.6487e-187	AT5G40450	0.68527	1.87594e-218
AT4G25830	3.39766	0	AT2G39530	1.32728	3.23042e-30	AT1G03850	0.681974	2.21753e-190
AT5G66690	3.32792	0	AT4G31470	1.32728	3.14417e-23	AT3G49120	0.663932	3.08999e-207
AT4G12545	3.3076	0	AT2G18980	1.31285	1.82128e-90	AT5G38000	0.636464	5.95087e-242
AT4G13660	3.27975	0	AT1G20010	1.29843	7.0623e-158	AT5G62480	0.635143	1.80501e-229
AT2G43150	3.26106	0	AT4G22235	1.29843	1.4734e-174	AT2G41380	0.630154	1.1702e-210
AT4G15160	3.24178	0	AT3G29250	1.284	6.481e-158	AT3G49780	0.627876	1.50506e-141
AT4G12730	3.23216	0	AT4G03190	1.284	7.9237e-172	AT3G25930	0.623823	1.1916e-159
AT3G11630	3.18156	1.32095e-107	AT1G75780	1.26957	1.1223e-116	AT5G10770	0.622712	7.85596e-195
AT3G13435	3.18064	0	AT2G43150	1.25514	5.59773e-83	AT4G23670	0.621976	0
AT2G14890	3.13719	1.74541e-270	AT3G60530	1.24072	9.3586e-105	AT3G16420	0.619081	0
AT3G61430	3.11848	6.16922e-151	AT2G25810	1.24072	9.94017e-77	AT3G21710	0.579662	8.07061e-208
AT5G02580	3.11136	0	AT3G44300	1.21186	5.2521e-110	AT1G45015	0.578928	4.99521e-203
AT5G40780	3.09267	0	AT4G22010	1.21186	1.9635e-144	AT3G45010	0.55362	3.22051e-92
AT2G39010	3.0776	0	AT5G39320	1.21186	1.8612e-135	AT3G59220	0.552266	8.28716e-147
AT1G66800	2.95198	0	AT1G73260	1.19744	2.95272e-68	AT4G23400	0.549921	2.48664e-91
AT5G44585	2.95119	0	AT1G47128	1.19744	6.28091e-70	AT2G28110	0.547007	4.69149e-184
AT5G23830	2.95004	0	AT4G25250	1.19744	4.2099e-112	AT5G26290	0.527569	3.69918e-201
AT5G09440	2.93823	0.00127651	AT4G22930	1.15416	6.2417e-163	AT2G39210	0.519507	1.883e-237
AT5G47990	2.91995	0	AT5G63800	1.15416	5.9986e-202	AT3G45710	0.515785	3.38714e-106
AT3G13790	2.90297	0	AT3G01220	1.15416	1.6613e-116	AT2G33830	0.513807	4.83735e-89
AT5G41790	2.90246	0	AT3G01190	1.13973	6.46387e-19	AT5G48290	0.512838	7.31402e-154
AT1G06120	2.88167	0	AT4G34260	1.13973	1.6528e-110	AT2G21187	0.510304	5.24751e-158
AT1G01620	2.84021	3.23058e-291	AT2G21045	1.11088	5.80165e-70	AT1G28660	0.497313	5.40801e-165
AT5G66170	2.81656	0	AT1G78040	1.09645	9.8869e-182	AT2G16005	0.492612	4.98775e-53
AT2G42060	2.74678	0	AT2G30930	1.09645	3.18697e-16	AT1G21100	0.492464	2.02591e-78
AT4G00080	2.74034	0	AT4G34720	1.09645	9.7826e-130	AT1G14120	0.490951	9.9679e-103
AT1G11670	2.72565	0	AT4G30190	1.08202	1.2424e-55	AT3G12977	0.486386	3.11493e-112
AT2G28760	2.68992	3.48393e-87	AT4G00430	1.08202	1.33442e-36	AT1G73330	0.480528	1.35397e-213
AT5G36180	2.64611	3.42266e-157	AT4G38920	1.08202	1.7163e-125	AT5G54145	0.480398	3.12924e-132
AT1G02360	2.60306	0	AT2G39040	1.08202	2.20525e-38	AT3G26470	0.478806	2.08655e-173
AT2G20490	2.60285	7.95149e-57	AT5G19760	1.06759	1.5683e-165	AT1G71710	0.475411	1.15952e-122
AT3G09260	2.55414	0	AT4G29270	1.06759	8.0866e-108	AT1G73300	0.472731	6.43809e-111
AT1G45130	2.52878	2.00171e-287	AT5G15230	1.06759	2.0747e-106	AT1G18870	0.469206	1.63512e-90
AT1G14960	2.49783	0	AT1G56330	1.03874	5.8006e-119	AT1G30700	0.468872	1.51899e-188
AT3G03270	2.49677	0	AT5G51500	1.03874	9.341e-174	AT1G32170	0.465982	2.20334e-76
AT1G76790	2.49182	1.01769e-277	AT1G25450	1.02431	9.0936e-180	AT2G37750	0.462452	8.5379e-74
AT4G25260	2.48521	0	AT4G23710	1.02431	2.2272e-100	AT4G30270	0.45331	7.59504e-88
AT4G15290	2.48392	1.63211e-273	AT4G23470	1.02431	1.4019e-126	AT3G18830	0.452206	5.29452e-81
AT1G19900	2.47471	7.1936e-280	AT4G23400	1.00989	6.68832e-11	AT1G55240	0.449309	3.26401e-87
AT5G44380	2.4716	0	AT1G49240	1.00989	6.4106e-99	AT5G60890	0.438154	9.69127e-203
AT4G19030	2.46876	0	AT3G54770	1.00989	5.23479e-88	AT3G51660	0.429118	3.12975e-70
AT3G45970	2.46754	0	AT3G04120	0.99546	9.4664e-116	AT2G26370	0.426376	7.37215e-79
AT2G38870	2.42981	3.24083e-287	AT1G65845	0.99546	6.4199e-134	AT1G61560	0.423976	2.23601e-69
AT2G01910	2.42838	0	AT5G19250	0.99546	1.63839e-91	AT3G20370	0.423852	2.25622e-102
AT3G23820	2.39419	0	AT3G17210	0.981033	2.0983e-105	AT4G29905	0.422484	1.81236e-68
AT5G23860	2.33533	0	AT1G08200	0.981033	9.59827e-88	AT2G38940	0.421185	2.56615e-158
AT1G76160	2.32115	2.43629e-125	AT5G10830	0.981033	1.83051e-87	AT4G28940	0.416859	7.98912e-53
AT3G16430	2.31619	0	AT1G74500	0.966606	8.97309e-75	AT4G26220	0.406975	1.43155e-77
AT1G33750	2.30824	0	AT3G46280	0.966606	1.12188e-82	AT5G65640	0.403212	3.651e-121
AT2G39530	2.30165	0	AT1G50430	0.937752	3.4654e-121	AT1G14240	0.399897	6.21177e-106
AT5G14640	2.28175	0	AT3G02230	0.937752	1.7304e-109	AT1G11260	0.399396	1.56025e-41
AT5G23840	2.26714	0	AT1G45015	0.937752	9.0675e-142	AT5G23820	0.395352	3.91027e-73
AT2G21060	2.24327	0	AT1G04410	0.923325	1.3749e-136	AT5G42250	0.393018	8.05384e-96
AT3G02240	2.23197	7.60105e-265	AT5G35740	0.908898	4.50094e-88	AT5G13080	0.392769	8.89553e-126
AT3G62650	2.22805	0	AT2G34560	0.908898	7.1048e-129	AT5G24780	0.392106	1.53763e-177
AT5G42600	2.21757	2.75099e-101	AT2G41475	0.908898	6.70982e-90	AT2G26670	0.390317	9.74386e-36
AT2G38120	2.18689	0	AT1G03870	0.894471	6.9446e-105	AT1G29050	0.389276	1.10982e-23
AT1G48920	2.1581	5.21451e-218	AT2G44740	0.894471	4.938e-114	AT5G47980	0.388537	7.32377e-78
AT4G22230	2.15406	0	AT3G24300	0.880044	3.1741e-123	AT4G19420	0.386091	7.77031e-51
AT4G18030	2.14082	0	AT3G16430	0.880044	5.6972e-116	AT4G28530	0.384764	5.01049e-51
AT4G24780	2.12365	0	AT3G23510	0.880044	6.4802e-145	AT3G15950	0.382497	1.20831e-206
AT4G10960	2.11364	1.27862e-219	AT1G63000	0.880044	7.7479e-114	AT5G27350	0.381785	8.44586e-46
AT1G25450	2.09873	0	AT1G04820	0.865617	1.3406e-101	AT1G02360	0.377113	9.55874e-66
AT5G08180	2.09245	3.01292e-172	AT3G50640	0.865617	4.19483e-68	AT2G26290	0.37423	1.60717e-37
AT5G49800	2.08904	0	AT1G08500	0.865617	3.8682e-50	AT2G30550	0.368732	1.1327e-77
AT3G49780	2.07824	1.5911e-06	AT5G28050	0.865617	6.43844e-62	AT2G40095	0.364142	3.41192e-98
AT3G28940	2.07786	0	AT2G47320	0.865617	2.00658e-87	AT1G11190	0.363694	7.22319e-46
AT2G04160	2.03053	0	AT1G05650	0.865617	4.80172e-25	AT2G28570	0.361486	2.24894e-78
AT3G29250	1.97967	0	AT4G29350	0.865617	2.55893e-71	AT1G52200	0.361073	3.40647e-21
AT1G22740	1.97926	0	AT2G17420	0.865617	2.6885e-120
AT2G32240	1.97225	7.51897e-187	AT5G24090	0.85119	4.75642e-66
AT2G41810	1.9692	0	AT2G22170	0.85119	1.25352e-85
AT3G44320	1.95916	0	AT3G12610	0.85119	9.48143e-64
AT5G52470	1.93246	1.09663e-68	AT4G02620	0.85119	1.39643e-78
AT2G17120	1.91272	0	AT1G19910	0.85119	2.17149e-96
AT3G14530	1.8972	0	AT5G25460	0.85119	8.38288e-91
AT2G34680	1.89395	0	AT2G42570	0.836763	1.28567e-84
AT5G61820	1.87519	2.19421e-201	AT1G11545	0.836763	1.29762e-77
AT1G27950	1.85485	0	AT4G20870	0.836763	7.22656e-73
AT4G23430	1.851	0	AT3G13410	0.836763	4.36017e-79
AT5G57090	1.83052	0	AT4G11150	0.836763	9.8361e-84
AT2G23810	1.82263	1.92598e-115	AT5G20500	0.836763	6.9049e-124
AT1G36060	1.81817	0	AT1G78300	0.836763	3.50871e-91
AT5G15350	1.80027	0	AT4G27860	0.836763	2.1567e-105
AT1G75710	1.79355	0	AT1G05850	0.822336	3.38101e-58
AT5G14750	1.77433	0	AT5G14030	0.822336	1.2684e-104
AT3G19370	1.76943	2.59668e-11	AT4G11010	0.822336	3.4637e-94
AT4G15390	1.76553	0	AT3G08580	0.822336	1.8234e-120
AT3G19320	1.76514	0	AT3G63470	0.822336	4.679e-110
AT3G46280	1.75239	0	AT5G60920	0.822336	1.88844e-92
AT1G79840	1.74266	0	AT5G06270	0.822336	3.0365e-104
AT2G45450	1.74161	0	AT3G55440	0.822336	3.1791e-110
AT1G56110	1.72918	5.20992e-278	AT3G43810	0.822336	1.24652e-81
AT5G47950	1.71864	0	AT2G27860	0.822336	2.2129e-103
AT4G30470	1.71721	0	AT4G14960	0.822336	1.5869e-90
AT1G64390	1.71248	0	AT4G21600	0.822336	1.59416e-83
AT1G48480	1.70422	3.65669e-129	AT4G34810	0.807909	1.10102e-74
AT5G52882	1.70381	0	AT2G37120	0.807909	2.1066e-102
AT1G11740	1.70058	3.95362e-120	AT2G18960	0.807909	4.3661e-69
AT1G68840	1.70043	7.78381e-296	AT4G30660	0.807909	2.58958e-96
AT5G04970	1.69774	1.94879e-296	AT2G18969	0.807909	8.54384e-96
AT2G47800	1.69217	0	AT4G26710	0.807909	3.90118e-88
AT1G65481	1.68289	0	AT5G42860	0.807909	7.9839e-101
AT4G35230	1.6739	0	AT1G66800	0.807909	5.3517e-116
AT4G15780	1.67072	0	AT1G61740	0.807909	7.23493e-92
AT3G08030	1.66833	0	AT2G16510	0.807909	2.32961e-89
AT4G39660	1.6533	0	AT1G78570	0.807909	3.40037e-76
AT1G02810	1.65033	0	AT3G20360	0.793482	4.2451e-183
AT1G08930	1.62856	0	AT5G43760	0.793482	2.4181e-122
AT5G11740	1.61877	7.79013e-31	AT3G23175	0.793482	1.59846e-89
AT1G21670	1.60932	0	AT1G50010	0.793482	5.43039e-93
AT4G14880	1.60827	0	AT1G29470	0.793482	1.2485e-71
AT5G56870	1.60772	9.77128e-16	AT3G04090	0.793482	5.58353e-94
AT1G36160	1.6043	0	AT5G45510	0.793482	8.17862e-67
AT2G37260	1.60385	0	AT4G19410	0.793482	8.83957e-82
AT3G61440	1.60378	0	AT5G12250	0.793482	6.81329e-82
AT4G25630	1.59647	3.60862e-236	AT2G23310	0.793482	1.20409e-94
AT3G05060	1.59167	4.61577e-279	AT5G40730	0.793482	2.88642e-19
AT5G59540	1.58804	0	AT5G67620	0.779055	3.2496e-123
AT5G55730	1.58425	0	AT3G28200	0.779055	8.0566e-56
AT3G45600	1.5694	0	AT3G17780	0.779055	1.93479e-89
AT5G61340	1.56864	1.82786e-164	AT1G64200	0.779055	1.01454e-79
AT3G06070	1.56815	0	AT1G13950	0.779055	6.35318e-91
AT4G27180	1.56534	0	AT4G32470	0.779055	1.04228e-84
AT1G76520	1.55422	0	AT2G26370	0.779055	9.153e-107
AT4G00430	1.55108	7.62397e-155	AT1G22840	0.779055	1.64941e-92
AT4G34260	1.55095	0	AT5G48810	0.779055	1.1067e-97
AT3G10525	1.55077	0	AT5G19770	0.779055	1.96749e-78
AT4G33740	1.55044	3.09512e-87	AT3G16370	0.779055	3.4685e-118
AT2G22470	1.54115	1.5976e-288	AT2G34300	0.779055	3.8526e-65
AT5G62900	1.53795	0	AT1G15120	0.779055	1.60133e-91
AT5G12250	1.53782	1.32692e-146	AT3G06650	0.779055	8.21642e-83
AT1G20330	1.5341	0	AT5G67590	0.764628	3.29429e-85
AT3G05020	1.53218	9.56347e-238	AT1G32210	0.764628	3.39914e-86
AT4G28940	1.53094	0	AT2G46000	0.764628	5.61427e-86
AT4G38400	1.52304	1.22647e-251	AT3G23820	0.764628	5.99339e-75
AT5G47550	1.5195	0	AT5G44340	0.750201	5.9383e-108
AT2G01880	1.51496	0	AT3G06300	0.750201	1.6743e-68
AT1G70560	1.5148	0	AT5G20650	0.750201	2.22397e-59
AT4G19120	1.51118	0	AT2G33470	0.750201	1.52926e-65
AT2G37600	1.5069	2.53568e-158	AT5G44110	0.750201	3.3473e-57
AT5G64260	1.50427	1.4963e-282	AT3G17390	0.750201	3.25012e-44
AT5G27120	1.50121	1.20481e-138	AT3G24160	0.750201	2.96818e-66
AT4G29410	1.49633	4.60223e-81	AT1G23490	0.750201	3.05898e-83
AT3G16850	1.49509	0	AT1G69510	0.750201	1.06268e-91
AT5G06370	1.49445	4.48459e-289	AT3G16240	0.750201	6.60306e-23
AT3G19100	1.48821	0	AT3G27770	0.750201	2.8953e-90
AT4G23750	1.48752	0	AT1G26850	0.750201	5.63484e-77
AT1G30690	1.48452	0	AT2G22970	0.750201	1.42736e-91
AT2G43290	1.48125	0	AT3G07480	0.735774	2.50401e-83
AT5G10430	1.47726	1.53978e-163	AT4G29480	0.735774	6.8646e-88
AT5G51500	1.47117	0	AT4G00860	0.735774	2.90671e-86
AT1G12000	1.46443	9.03014e-247	AT3G16420	0.735774	4.8915e-169
AT1G74500	1.46228	0	AT1G17745	0.735774	1.03096e-59
AT1G13380	1.46217	0	AT5G60360	0.735774	9.19758e-54
AT5G43760	1.4535	0	AT5G27450	0.735774	1.76519e-87
AT1G31070	1.44489	0	AT3G52930	0.735774	3.9574e-92
AT1G60010	1.44291	7.54624e-296	AT5G08670	0.721348	5.1164e-101
AT2G29550	1.44283	0	AT5G56260	0.721348	1.0378e-131
AT4G10840	1.44031	0	AT3G07010	0.721348	6.81584e-67
AT1G80240	1.43821	0	AT4G31340	0.721348	1.69638e-75
AT3G06650	1.43643	0	AT3G18410	0.721348	1.02298e-86
AT1G14540	1.43157	0.00347782	AT3G22850	0.721348	9.91319e-82
AT1G41830	1.42865	0	AT3G58730	0.721348	2.2888e-71
AT2G05990	1.41742	7.01583e-250	AT3G15640	0.721348	7.98445e-87
AT1G04430	1.41385	0	AT5G66590	0.721348	1.52528e-67
AT2G46410	1.41301	2.30955e-212	AT2G29020	0.721348	3.26978e-82
AT1G17285	1.41174	0	AT5G59613	0.721348	4.07148e-78
AT5G18460	1.40839	0	AT5G55290	0.706921	6.97661e-73
AT1G65845	1.40777	0	AT5G03760	0.706921	1.01465e-91
AT5G40590	1.40507	0	AT3G24750	0.706921	1.2507e-104
AT1G04820	1.40487	0	AT3G27240	0.706921	2.72962e-78
AT5G67600	1.40036	3.35751e-122	AT5G35630	0.706921	1.04106e-81
AT2G34300	1.39915	0	AT1G20050	0.706921	2.84395e-76
AT2G22770	1.39265	0	AT4G32530	0.706921	1.64148e-75
AT4G02280	1.39228	0	AT1G67330	0.706921	2.99756e-91
AT4G12420	1.38659	0	AT5G48580	0.706921	8.95476e-59
AT3G03920	1.38388	0.00253075	AT2G40475	0.706921	4.03663e-74
AT3G50830	1.37515	9.25812e-95	AT1G75630	0.706921	1.60567e-73
AT1G22640	1.37312	1.09248e-135	AT5G47030	0.706921	1.24618e-89
AT4G05320	1.37245	0	AT1G72020	0.706921	5.90534e-72
AT3G48690	1.37199	0	AT2G37250	0.706921	2.842e-88
AT5G62420	1.36275	0	AT2G21870	0.706921	3.38064e-94
AT4G24275	1.36127	0	AT1G57590	0.706921	9.41419e-75
AT4G03190	1.35739	0	AT3G25220	0.706921	3.37114e-66
AT3G44300	1.35636	0	AT5G37780	0.692494	4.20999e-74
AT2G20515	1.35465	0	AT3G62400	0.692494	2.17176e-70
AT5G44130	1.35339	2.0062e-52	AT4G38510	0.692494	5.55547e-73
AT3G58610	1.35228	4.2809e-88	AT2G21160	0.692494	5.25703e-79
AT3G06778	1.34155	0	AT5G47990	0.692494	4.83025e-63
AT2G45050	1.34149	0	AT2G29960	0.692494	7.28181e-57
AT3G15480	1.34112	0	AT1G12840	0.692494	3.4194e-54
AT1G54890	1.3402	0	AT1G10630	0.692494	3.69163e-79
AT4G36640	1.33942	0	AT5G40890	0.692494	4.9157e-59
AT3G14850	1.339	3.09278e-13	AT5G63400	0.692494	1.37136e-88
AT2G30930	1.33624	1.05481e-65	AT4G30170	0.692494	8.09623e-30
AT5G53290	1.33175	0	AT1G10030	0.678067	1.82608e-76
AT5G56320	1.32901	0	AT1G14670	0.678067	1.10003e-66
AT5G66590	1.32784	0	AT1G06120	0.678067	2.25789e-32
AT4G26540	1.32771	0	AT5G53560	0.678067	5.20363e-72
AT1G30720	1.32739	0	AT1G28290	0.678067	1.36843e-59
AT5G53460	1.327	1.21375e-107	AT1G67785	0.678067	5.9466e-71
AT5G07460	1.32301	5.27194e-151	AT2G17720	0.678067	4.84838e-84
AT3G16180	1.3193	1.55265e-270	AT5G18800	0.66364	5.11161e-79
AT3G23510	1.30657	0	AT5G13450	0.66364	1.02125e-76
AT5G60950	1.30383	0	AT1G62660	0.66364	1.6156e-57
AT3G05910	1.30379	0	AT1G08830	0.66364	1.11443e-61
AT1G19870	1.29981	0	AT1G30630	0.66364	5.9339e-67
AT4G17460	1.2967	5.55896e-296	AT1G26960	0.66364	6.06237e-53
AT1G16370	1.29611	1.66803e-08	AT5G09978	0.66364	1.01328e-92
AT5G21090	1.29531	0	AT3G02580	0.66364	1.26152e-60
AT2G41380	1.29394	2.82658e-91	AT3G12260	0.66364	5.04043e-66
AT1G47480	1.29366	1.8116e-27	AT1G79840	0.649213	5.4084e-167
AT4G22010	1.29141	0	AT3G15950	0.649213	3.80955e-68
AT3G24420	1.28914	0	AT1G75680	0.649213	1.21415e-66
AT5G40890	1.28693	0	AT4G23420	0.649213	1.37102e-91
AT5G54160	1.28308	5.32046e-164	AT3G52300	0.649213	1.41993e-74
AT5G40330	1.27803	0	AT3G23560	0.649213	2.91199e-96
AT5G06700	1.27002	0	AT1G22450	0.649213	5.33958e-75
AT5G56980	1.26989	0	AT2G20760	0.649213	4.2194e-73
AT5G49720	1.26978	0	AT2G42210	0.649213	3.1078e-78
AT3G45650	1.26938	7.74162e-169	AT5G66280	0.649213	1.08412e-67
AT3G46010	1.26224	0	AT2G14890	0.649213	1.95653e-67
AT2G35860	1.25619	1.23707e-183	AT1G09560	0.649213	1.46317e-97
AT5G54145	1.25533	0	AT1G67350	0.649213	2.82425e-60
AT1G68560	1.25337	0	AT5G64740	0.649213	8.78218e-47
AT4G10450	1.25167	2.62164e-132	AT2G38700	0.649213	1.9051e-62
AT5G48560	1.25132	0	AT3G19820	0.649213	4.89251e-49
AT4G16500	1.25047	4.97295e-185	AT3G54960	0.649213	3.95414e-63
AT5G48290	1.24944	5.16709e-31	AT4G34700	0.649213	3.65299e-64
AT3G23830	1.24921	2.05533e-10	AT3G08610	0.649213	2.70714e-61
AT4G22460	1.24692	0	AT3G18780	0.649213	1.0061e-111
AT3G49720	1.24348	0	AT2G47380	0.649213	3.6746e-68
AT4G23420	1.2425	0	AT1G16560	0.649213	4.16391e-64
AT4G09320	1.24228	6.85308e-46	AT3G05020	0.634786	2.21845e-34
AT4G23100	1.24175	1.46116e-294	AT5G08690	0.634786	1.73333e-86
AT4G35100	1.24061	3.4329e-42	AT2G20820	0.634786	1.25814e-75
AT4G34180	1.24034	0	AT1G53560	0.634786	1.11764e-79
AT2G28000	1.24004	2.6884e-254	AT3G01390	0.634786	6.67077e-57
AT5G02560	1.23899	0	AT5G08060	0.634786	2.41016e-70
AT1G04680	1.23622	0	AT1G64640	0.634786	4.23054e-53
AT1G19600	1.23326	0	AT1G78150	0.634786	1.00766e-65
AT1G04250	1.23245	4.58233e-168	AT2G44060	0.634786	4.94653e-84
AT4G29900	1.23145	0	AT2G29390	0.634786	1.42983e-62
AT5G60300	1.22949	0	AT1G51650	0.634786	6.6998e-68
AT1G22530	1.22688	4.76394e-12	AT1G53240	0.634786	1.48375e-56
AT2G26670	1.22386	0	AT4G26540	0.620359	1.5459e-93
AT5G22650	1.2178	7.45916e-27	AT1G65985	0.620359	6.8794e-102
AT5G63800	1.21147	0	AT3G20370	0.620359	8.71251e-57
AT1G78380	1.20892	0	AT5G47770	0.620359	1.19103e-63
AT1G05850	1.20808	0	AT1G32170	0.620359	6.11401e-25
AT5G48430	1.20236	0	AT4G13440	0.620359	1.03756e-56
AT1G28580	1.20147	0	AT1G78900	0.620359	5.95678e-64
AT2G22080	1.20028	0	AT5G20550	0.620359	1.10763e-82
AT5G42500	1.1955	2.07553e-35	AT2G15970	0.620359	1.88097e-19
AT5G02550	1.19533	0	AT5G43350	0.620359	1.70762e-58
AT4G37520	1.19455	0	AT4G09000	0.620359	2.66329e-60
AT4G14960	1.19289	0	AT3G10525	0.620359	5.15849e-76
AT1G08500	1.19256	8.17313e-263	AT5G56360	0.620359	2.02773e-51
AT3G14550	1.19162	1.93584e-279	AT1G35160	0.620359	1.47505e-54
AT3G12610	1.18759	0	AT3G47833	0.620359	1.7617e-49
AT4G17470	1.18687	2.43758e-128	AT3G44330	0.620359	5.17e-63
AT2G23320	1.18569	0	AT4G21105	0.620359	4.18405e-55
AT1G31950	1.1841	5.33204e-273	AT4G33360	0.620359	4.00088e-49
AT5G06270	1.18164	0	AT2G03680	0.605932	6.47032e-58
AT4G27860	1.17957	0	AT3G07570	0.605932	1.84371e-64
AT1G66280	1.17854	2.31957e-86	AT4G25830	0.605932	3.35195e-31
AT3G57150	1.17826	5.93835e-182	AT1G05620	0.605932	1.30608e-49
AT1G53130	1.17667	2.06183e-293	AT2G17500	0.605932	1.16471e-66
AT3G47980	1.17013	0	AT5G15320	0.605932	2.85681e-57
AT3G57800	1.16911	0	AT1G62790	0.605932	7.38123e-54
AT5G67360	1.1684	0	AT3G46430	0.605932	1.21694e-57
AT3G47800	1.16796	7.52576e-186	AT4G20150	0.605932	7.1011e-53
AT5G22740	1.16626	0	AT3G44100	0.605932	6.61518e-59
AT3G22890	1.16397	6.21268e-247	AT5G47890	0.605932	8.21896e-59
AT4G10480	1.16225	3.67842e-66	AT4G30010	0.605932	1.55927e-54
AT2G11910	1.15761	3.6728e-176	AT2G36530	0.605932	2.16597e-56
AT2G02780	1.15099	1.01226e-259	AT5G19340	0.605932	1.38546e-70
AT4G34555	1.15034	1.30298e-47	AT3G28710	0.605932	5.07257e-49
AT5G57910	1.14918	0	AT2G47170	0.605932	1.90442e-65
AT5G19340	1.14897	0	AT5G52840	0.591505	7.11417e-68
AT2G44490	1.14573	0	AT1G48440	0.591505	2.66331e-52
AT3G16420	1.14251	0	AT4G28650	0.591505	2.14499e-78
AT3G18130	1.14164	2.89967e-260	AT3G29350	0.591505	1.26753e-44
AT2G21660	1.14089	2.3745e-147	AT5G45490	0.591505	1.51898e-70
AT5G16730	1.13914	0	AT5G37600	0.591505	1.57125e-58
AT3G57020	1.13823	2.26327e-30	AT3G17940	0.591505	1.68573e-53
AT3G51890	1.13801	0	AT3G05165	0.591505	1.14895e-51
AT1G76550	1.13547	0	AT1G62800	0.591505	2.1143e-69
AT3G06355	1.13408	6.72011e-226	AT1G47640	0.591505	1.45116e-53
AT3G44750	1.13398	6.3678e-108	AT5G05170	0.591505	7.86745e-51
AT4G01890	1.12999	1.83991e-140	AT1G65930	0.591505	2.00236e-96
AT3G56130	1.12842	4.51895e-283	AT2G39130	0.591505	5.9285e-79
AT1G75680	1.12824	4.74119e-277	AT1G09630	0.591505	2.78606e-53
AT1G30440	1.12781	0	AT1G66410	0.591505	2.06054e-56
AT3G54140	1.12638	1.18948e-220	AT4G34800	0.591505	6.86813e-55
AT1G20010	1.12577	1.28026e-126	AT3G20790	0.591505	3.05943e-60
AT5G62700	1.12424	4.13098e-270	AT1G70490	0.591505	9.43348e-51
AT4G11610	1.12177	0	AT3G23530	0.591505	5.37387e-84
AT2G37130	1.11828	0	AT5G62930	0.591505	6.61989e-52
AT5G33320	1.11707	0	AT5G50443	0.591505	4.6328e-94
AT1G44760	1.11378	5.17323e-231	AT4G00710	0.577078	1.57836e-61
AT3G15240	1.11174	2.81161e-300	AT2G02050	0.577078	1.19286e-64
AT1G74560	1.10785	5.23335e-88	AT3G52990	0.577078	3.21938e-58
AT3G13610	1.10484	3.98603e-30	AT4G00585	0.577078	1.29274e-55
AT3G14000	1.10404	0	AT2G25610	0.577078	1.16538e-57
AT2G39210	1.10386	8.4102e-200	AT1G66240	0.577078	4.70311e-63
AT5G10830	1.10347	0	AT2G17120	0.577078	1.0442e-55
AT2G41650	1.10292	2.52952e-174	AT2G32580	0.577078	2.42084e-59
AT3G17390	1.10229	2.26168e-149	AT3G52730	0.577078	4.86085e-61
AT3G26520	1.10217	6.4082e-63	AT1G76030	0.577078	3.6022e-55
AT5G16390	1.1008	1.69134e-264	AT3G10850	0.577078	4.99126e-48
AT2G26370	1.09772	0	AT1G47420	0.577078	2.46086e-63
AT5G44910	1.09561	5.31382e-239	AT3G46060	0.577078	1.11769e-60
AT1G14240	1.09245	1.76049e-122	AT4G33640	0.577078	3.63709e-47
AT1G09560	1.09231	0	AT5G63510	0.577078	4.80939e-59
AT4G39350	1.09045	0.00361284	AT4G24520	0.577078	6.01534e-51
AT4G11820	1.08466	0	AT1G12310	0.577078	2.04057e-56
AT1G74490	1.08444	1.1945e-195	AT1G74380	0.577078	7.81237e-53
AT4G04620	1.08381	0	AT5G17770	0.577078	6.46308e-62
AT1G57990	1.08368	1.49917e-37	AT4G16450	0.577078	8.90133e-55
AT2G24570	1.08221	1.68625e-261	AT5G24400	0.562651	1.65828e-57
AT5G19290	1.07968	0	AT5G66510	0.562651	3.37954e-55
AT5G44460	1.07877	0	AT1G04680	0.562651	4.51294e-57
AT1G55850	1.07787	0	AT4G08520	0.562651	9.79165e-52
AT3G05890	1.0777	0	AT4G29130	0.562651	1.93744e-53
AT3G29350	1.07563	0	AT5G03345	0.562651	5.57383e-52
AT5G25440	1.0752	0	AT4G37830	0.562651	4.61859e-60
AT1G76670	1.07483	0	AT1G19360	0.562651	3.28725e-51
AT5G47820	1.07314	0	AT4G14550	0.562651	7.93962e-70
AT4G39090	1.07276	9.666e-168	AT2G33220	0.562651	2.24742e-59
AT5G66800	1.06847	0	AT1G61790	0.562651	1.60788e-54
AT5G19190	1.06739	1.41984e-100	AT1G21750	0.562651	2.00655e-32
AT4G30080	1.06686	0	AT2G35810	0.562651	1.82492e-56
AT5G56010	1.06552	0	AT1G74790	0.562651	1.00075e-72
AT4G25900	1.06504	0	AT4G02580	0.562651	1.25023e-62
AT2G07671	1.06397	1.48183e-249	AT3G23600	0.562651	1.13796e-45
AT1G13430	1.06267	0	AT5G13710	0.562651	1.38692e-50
AT1G32170	1.06226	2.18654e-18	AT1G64650	0.562651	5.00045e-49
AT4G05160	1.06095	0	AT1G65820	0.562651	3.23003e-45
AT5G53200	1.06057	0	AT4G31990	0.562651	8.02981e-50
AT2G43480	1.0604	0	AT5G64130	0.562651	1.05263e-44
AT3G55470	1.05996	0	AT5G43330	0.562651	3.642e-44
AT1G33110	1.05958	0	AT5G47540	0.562651	2.04755e-83
AT1G12240	1.05814	6.33476e-220	AT3G09300	0.548224	4.07202e-47
AT4G32890	1.05429	0	AT4G01850	0.548224	3.42618e-52
AT1G05650	1.05396	1.57192e-118	AT3G28940	0.548224	3.89164e-30
AT3G60530	1.05106	2.15746e-300	AT1G13580	0.548224	2.92568e-94
AT5G20720	1.05072	1.00112e-60	AT2G31490	0.548224	4.86597e-58
AT1G16350	1.04779	1.12516e-207	AT1G64090	0.548224	2.29829e-51
AT5G67070	1.04759	0	AT5G26667	0.548224	1.18315e-54
AT3G19930	1.03848	0	AT4G39080	0.548224	1.87944e-47
AT2G23620	1.03803	2.37497e-232	AT5G59880	0.548224	2.01129e-63
AT1G74790	1.03608	0	AT5G14040	0.548224	1.3463e-43
AT5G58590	1.03545	0	AT3G10860	0.548224	2.56411e-50
AT5G48175	1.03289	6.13341e-22	AT4G32410	0.548224	4.27114e-41
AT5G11540	1.0312	5.42075e-157	AT4G23870	0.548224	4.29857e-11
AT4G27430	1.03085	8.5272e-269	AT3G19400	0.548224	6.69701e-66
AT5G53760	1.02594	0	AT2G24765	0.548224	8.37387e-56
AT2G27190	1.02355	0	AT4G02500	0.548224	1.92318e-43
AT2G34355	1.02095	3.64753e-102	AT5G56170	0.548224	8.51601e-43
AT1G04870	1.02087	9.15791e-171	AT3G03160	0.548224	4.58878e-66
AT4G39955	1.02008	0	AT5G38480	0.548224	9.26798e-58
AT2G40470	1.01927	0	AT2G47690	0.548224	4.81733e-56
AT5G14020	1.01893	7.38762e-169	AT2G41110	0.548224	9.42964e-51
AT3G23530	1.01811	0	AT5G18860	0.548224	1.65761e-69
AT2G47240	1.01645	0	AT2G45050	0.533797	1.86992e-31
AT4G17720	1.01633	1.16294e-206	AT1G65010	0.533797	1.1829e-54
AT1G05660	1.01348	1.12417e-86	AT5G13430	0.533797	4.5877e-53
AT3G18200	1.00869	1.30235e-30	AT1G16700	0.533797	4.1407e-40
AT4G14746	1.00715	0	AT3G46830	0.533797	1.69092e-35
AT4G30210	1.00552	0	AT4G31920	0.533797	1.30676e-59
AT1G59940	1.00441	3.71478e-152	AT4G28770	0.533797	7.03594e-45
AT1G52565	1.00269	1.04135e-106	AT3G43800	0.533797	3.36976e-28
AT2G47070	1.00128	0	AT2G47510	0.533797	8.55243e-52
AT2G26290	1.00112	4.76062e-72	AT1G19130	0.533797	1.46271e-46
AT1G05805	1.00076	0	AT5G16730	0.533797	4.91781e-49
AT1G62790	1.00071	0	AT5G60660	0.533797	6.64903e-16
AT3G14510	0.999023	0	AT4G28050	0.533797	3.34681e-67
AT5G62890	0.998979	9.79781e-266	AT1G10670	0.533797	3.58985e-65
AT3G07320	0.995712	1.0937e-137	AT5G65430	0.533797	1.29624e-31
AT3G04940	0.993894	0	AT1G76240	0.533797	9.17623e-50
AT3G11410	0.990738	0	AT1G22640	0.533797	1.41966e-37
AT5G37740	0.987702	0	AT1G08480	0.533797	1.65281e-53
AT5G63650	0.983782	0	AT2G19760	0.533797	5.86907e-44
AT5G65925	0.982409	0	AT2G34500	0.533797	2.07661e-08
AT4G14560	0.98172	1.04781e-299	AT3G15480	0.533797	2.92496e-36
AT1G67360	0.981185	6.65873e-196	AT2G22125	0.533797	3.44194e-48
AT4G10380	0.978225	2.32949e-151	AT2G17380	0.533797	3.04204e-39
AT2G33570	0.976979	0	AT3G03070	0.533797	2.04388e-51
AT1G69040	0.976798	0	AT1G54630	0.533797	1.18568e-48
AT3G57010	0.973914	3.15354e-21	AT1G01050	0.533797	1.0435e-44
AT4G25340	0.973863	1.13049e-72	AT2G32380	0.533797	1.89413e-52
AT1G21830	0.97373	0	AT1G36060	0.533797	2.99419e-33
AT2G21620	0.97271	1.0292e-292	AT5G10780	0.533797	1.05843e-50
AT5G26260	0.970359	5.96679e-130	AT4G32130	0.51937	5.50729e-49
AT2G12646	0.970096	0	AT1G09210	0.51937	1.27613e-17
AT2G44370	0.966846	8.24153e-156	AT2G44610	0.51937	6.75357e-50
AT1G03790	0.966382	1.30784e-178	AT5G47570	0.51937	6.12792e-44
AT1G44608	0.966143	1.35017e-144	AT5G52240	0.51937	5.94057e-51
AT1G66150	0.965774	1.0275e-273	AT3G07950	0.51937	7.03938e-45
AT5G60660	0.965193	7.09108e-48	AT5G62330	0.51937	1.64472e-57
AT1G45015	0.962523	0	AT3G12290	0.51937	8.39503e-51
AT1G50010	0.962437	3.27182e-227	AT5G46230	0.51937	2.84683e-51
AT1G62800	0.961554	2.77382e-289	AT1G75440	0.51937	1.91229e-54
AT1G54820	0.961308	2.68278e-172	AT4G33780	0.51937	5.14009e-52
AT1G68150	0.959145	0	AT4G25900	0.51937	3.35689e-76
AT1G54580	0.958117	3.70575e-38	AT3G49720	0.51937	4.07355e-28
AT1G02930	0.952677	0	AT3G24420	0.51937	3.48986e-49
AT5G65683	0.951416	1.11322e-166	AT2G44790	0.51937	6.99152e-69
AT1G64980	0.950628	4.88403e-299	AT2G41810	0.51937	6.98045e-34
AT3G12800	0.945496	0	AT3G62290	0.51937	1.95765e-37
AT1G30550	0.944281	6.08736e-101	AT1G76200	0.51937	5.33643e-41
AT3G28180	0.942566	1.19295e-286	AT4G23650	0.51937	6.35734e-54
AT3G62270	0.942346	4.37898e-297	AT1G15210	0.51937	3.93098e-39
AT5G19770	0.938946	6.46454e-225	AT1G11680	0.504943	2.78005e-40
AT1G67810	0.936882	3.1922e-147	AT1G06930	0.504943	3.87728e-46
AT5G61130	0.936779	2.68474e-197	AT4G22300	0.504943	7.96522e-54
AT2G22170	0.935554	6.71967e-78	AT3G15710	0.504943	1.36524e-44
AT2G40250	0.935004	3.48333e-159	AT1G17890	0.504943	3.34492e-51
AT4G23190	0.934991	1.64306e-130	AT4G12590	0.504943	4.57229e-43
AT1G79440	0.932493	0	AT4G12730	0.504943	7.42728e-71
AT1G48330	0.931833	0	AT1G03410	0.504943	4.97534e-90
AT3G50640	0.930288	1.53953e-182	AT5G14240	0.504943	7.84627e-41
AT1G15250	0.929438	7.35725e-201	AT2G42310	0.504943	3.23795e-48
AT1G31970	0.928878	1.33445e-155	AT5G65810	0.504943	3.50523e-39
AT3G17120	0.928374	0	AT4G28060	0.504943	7.45388e-39
AT1G51790	0.925513	2.37696e-240	AT4G14880	0.504943	3.16546e-49
AT1G20950	0.925211	1.64686e-212	AT1G51070	0.504943	1.01805e-36
AT5G08590	0.923735	1.88244e-177	AT5G48010	0.504943	1.33676e-42
AT5G64080	0.923468	9.89013e-184	AT2G41780	0.504943	5.15972e-57
AT1G23280	0.92212	5.55424e-265	AT4G04745	0.504943	7.67013e-46
AT1G25260	0.922017	6.53644e-84	AT5G51490	0.504943	3.0322e-100
AT3G53870	0.920384	7.23079e-15	AT3G58850	0.504943	3.23903e-49
AT5G07040	0.918583	0	AT2G43940	0.504943	3.85547e-57
AT5G48760	0.917422	3.66589e-23	AT2G27730	0.504943	1.49353e-40
AT1G33040	0.917402	0	AT5G15530	0.504943	2.30579e-33
AT1G78240	0.915818	1.80375e-255	AT1G30690	0.504943	7.90208e-12
AT1G64330	0.915021	0	AT3G47810	0.504943	7.34062e-44
AT5G59850	0.914075	3.94127e-27	AT5G14150	0.504943	5.51141e-67
AT4G00730	0.914038	0	AT3G10520	0.504943	5.15309e-46
AT5G49460	0.910688	1.11096e-291	AT2G39780	0.504943	6.27588e-42
AT4G22235	0.909713	0	AT2G40620	0.490516	1.3505e-43
AT1G14870	0.9079	2.6542e-169	AT1G70330	0.490516	7.66512e-43
AT2G27840	0.906016	5.54354e-217	AT5G57330	0.490516	1.87623e-46
AT1G52930	0.905619	1.65222e-163	AT5G18520	0.490516	1.02428e-33
AT3G19660	0.90368	3.44798e-231	AT3G14595	0.490516	9.9728e-39
AT1G08580	0.903654	1.08157e-23	AT3G25040	0.490516	4.2507e-40
AT2G22300	0.903374	0	AT5G36290	0.490516	4.88778e-44
AT2G03240	0.903057	4.27886e-101	AT3G09820	0.490516	7.48884e-40
AT5G50180	0.902057	0	AT5G10430	0.490516	2.08609e-45
AT3G26740	0.901768	2.05284e-31	AT2G36890	0.490516	7.28801e-19
AT3G15810	0.900329	0	AT2G30050	0.490516	1.93742e-46
AT1G74690	0.900319	5.54762e-239	AT1G79410	0.490516	7.3993e-60
AT1G28130	0.900173	0	AT4G13510	0.490516	5.21713e-53
AT4G19410	0.897729	0	AT2G40765	0.490516	4.65759e-48
AT1G29470	0.897195	5.04717e-181	AT5G39570	0.490516	2.74598e-50
AT2G18960	0.897042	1.93906e-232	AT5G42630	0.490516	8.33076e-45
AT3G61990	0.89675	8.02853e-52	AT5G24850	0.490516	1.92188e-47
AT3G22660	0.894626	1.78807e-101	AT3G02720	0.490516	7.30381e-56
AT4G30170	0.894147	1.71086e-56	AT1G09780	0.490516	5.47034e-38
AT2G35605	0.892385	3.02647e-234	AT5G07220	0.490516	4.18416e-24
AT3G27770	0.891181	0	AT3G07810	0.490516	2.61187e-49
AT2G20960	0.890964	0	AT5G55940	0.490516	2.32666e-38
AT1G11475	0.890529	0	AT1G27310	0.490516	7.37084e-45
AT1G78830	0.889212	9.80024e-07	AT2G20360	0.490516	1.06091e-41
AT1G32190	0.888691	0	AT5G02420	0.490516	1.98148e-30
AT4G01070	0.886748	6.6047e-56	AT1G45688	0.490516	8.98124e-27
AT3G59690	0.885493	2.48162e-302	AT3G02180	0.490516	8.91883e-34
AT1G25530	0.884484	3.08017e-133	AT1G42960	0.490516	1.60533e-32
AT4G12880	0.884421	2.92849e-170	AT2G45070	0.476089	9.30992e-42
AT5G50000	0.881851	0	AT5G49540	0.476089	2.33826e-40
AT1G10990	0.880261	0	AT5G53140	0.476089	2.65014e-46
AT3G63250	0.879864	0	AT4G26650	0.476089	8.19461e-51
AT1G08230	0.878569	0	AT1G79550	0.476089	1.62724e-53
AT2G25250	0.877052	6.25423e-294	AT5G07960	0.476089	4.3099e-44
AT5G03040	0.876162	0	AT2G22425	0.476089	4.84501e-37
AT1G12110	0.875759	1.42851e-78	AT1G31812	0.476089	1.43332e-40
AT1G52280	0.875076	0	AT5G16450	0.476089	2.38142e-60
AT1G10120	0.873977	0	AT1G76490	0.476089	5.93139e-36
AT3G23300	0.873116	5.5516e-299	AT3G15115	0.476089	2.43185e-45
AT1G10480	0.872766	8.36275e-225	AT5G23860	0.476089	1.66951e-65
AT3G28200	0.870782	2.06571e-254	AT5G45550	0.476089	3.29875e-33
AT2G31390	0.867696	0	AT5G20165	0.476089	1.36215e-40
AT5G66460	0.86563	0	AT2G30060	0.476089	6.81196e-35
AT2G37220	0.864379	0	AT4G15470	0.476089	2.60417e-33
AT3G06680	0.864113	4.26633e-09	AT2G02610	0.476089	4.05947e-68
AT3G05150	0.862952	2.40071e-79	AT1G69460	0.476089	7.35235e-39
AT1G22270	0.861366	5.70745e-291	AT1G19870	0.476089	5.09304e-41
AT1G27400	0.860909	2.09353e-19	AT5G16440	0.476089	3.71519e-44
AT2G16720	0.859404	0.000313018	AT3G46010	0.476089	1.38683e-33
AT3G23470	0.858396	2.14995e-243	AT3G11590	0.476089	2.61142e-57
AT3G04090	0.856567	0	AT1G22910	0.476089	5.49668e-78
AT5G19780	0.856528	0	AT1G04850	0.476089	3.02144e-38
AT5G52830	0.856293	0	AT3G56800	0.476089	9.02331e-33
AT5G15520	0.855671	4.40053e-40	AT2G27030	0.461662	3.70179e-39
AT2G22660	0.853852	0	AT2G46390	0.461662	1.74885e-43
AT3G54640	0.852894	0	AT3G48260	0.461662	1.25673e-84
AT3G22960	0.852828	6.16565e-228	AT5G42420	0.461662	6.08145e-44
AT3G05200	0.852102	4.58002e-239	AT4G26940	0.461662	3.4119e-42
AT5G44582	0.851963	2.16931e-286	AT1G49140	0.461662	8.95338e-32
AT5G09870	0.849815	2.54335e-226	AT4G13940	0.461662	5.77588e-36
AT5G19230	0.849366	3.59082e-26	AT4G29735	0.461662	7.17267e-37
AT4G30660	0.84688	0	AT2G44370	0.461662	4.99008e-69
AT1G08510	0.846769	7.97156e-256	AT2G32520	0.461662	7.80232e-33
AT2G05920	0.846598	8.25741e-130	AT3G58120	0.461662	2.66069e-52
AT4G15550	0.845598	1.55524e-201	AT5G60980	0.461662	7.11445e-31
AT4G25250	0.845112	5.05123e-196	AT3G03100	0.461662	4.7956e-33
AT1G06390	0.84252	0	AT4G19120	0.461662	1.11791e-49
AT2G28160	0.84202	0	AT1G73250	0.461662	3.08689e-57
AT5G42250	0.841755	3.26407e-45	AT2G34470	0.461662	7.01094e-45
AT3G19400	0.840071	0	AT2G34585	0.461662	3.70386e-55
AT5G13240	0.838663	0	AT2G05710	0.461662	5.98702e-36
AT4G31550	0.838211	2.32654e-221	AT1G23480	0.461662	7.3095e-69
AT2G03760	0.836259	2.55032e-170	AT3G62280	0.461662	1.20731e-74
AT5G56030	0.836255	0	AT2G39960	0.461662	1.92547e-31
AT2G38823	0.835887	0	AT1G05210	0.461662	2.60939e-50
AT3G51800	0.834019	2.70254e-49	AT1G47740	0.461662	2.8359e-46
AT3G16370	0.832188	8.9747e-109	AT1G16920	0.461662	5.80842e-32
AT4G33800	0.831017	1.07931e-290	AT5G13870	0.461662	1.86468e-29
AT1G01800	0.829321	0	AT5G60460	0.447235	6.72501e-38
AT1G14900	0.82695	0	AT5G03460	0.447235	8.36799e-27
AT2G36390	0.826687	3.44075e-223	AT3G02620	0.447235	8.33483e-39
AT1G16920	0.82631	7.12968e-167	AT3G04940	0.447235	4.98064e-78
AT4G31920	0.826292	0	AT1G51850	0.447235	3.65633e-25
AT2G25450	0.826272	0	AT3G59760	0.447235	1.12309e-36
AT1G44100	0.822136	8.22893e-64	AT2G37550	0.447235	1.35164e-31
AT5G11420	0.820565	1.69291e-10	AT5G50850	0.447235	9.0122e-38
AT4G16380	0.820515	0	AT5G11420	0.447235	1.83533e-48
AT1G73160	0.819244	0	AT1G51160	0.447235	5.80207e-37
AT5G08420	0.817978	2.78173e-295	AT5G54750	0.447235	4.31185e-37
AT2G30200	0.817147	2.64508e-157	AT1G60780	0.447235	7.84349e-33
AT1G22190	0.81664	3.04893e-258	AT5G15350	0.447235	3.86349e-54
AT3G18990	0.815668	0	AT5G07110	0.447235	2.37534e-49
AT4G15630	0.813791	1.21401e-106	AT2G46505	0.447235	1.64615e-36
AT1G63830	0.812464	0	AT3G53610	0.447235	2.6605e-40
AT2G46225	0.812372	2.44646e-302	AT4G33580	0.447235	1.06305e-34
AT5G23750	0.812361	0.00159533	AT5G02580	0.447235	2.97906e-60
AT3G23620	0.812169	1.53235e-176	AT1G16860	0.447235	1.16105e-33
AT4G11780	0.810787	0	AT4G30550	0.447235	1.01632e-38
AT4G16141	0.810457	0	AT1G04250	0.447235	5.00132e-20
AT5G18480	0.810164	0	AT5G39240	0.447235	1.12823e-28
AT3G60220	0.809159	1.87549e-253	AT5G52250	0.447235	5.05585e-61
AT3G48890	0.809037	4.49648e-190	AT4G34640	0.447235	3.34392e-42
AT2G04090	0.808399	0	AT1G04430	0.432809	9.20949e-30
AT2G02610	0.808283	1.94321e-144	AT1G35430	0.432809	1.09675e-41
AT2G09990	0.808262	1.61527e-21	AT3G18820	0.432809	1.67227e-31
AT2G22125	0.808179	2.26755e-130	AT1G56190	0.432809	6.0352e-47
AT1G78040	0.807544	0	AT5G40810	0.432809	5.02796e-37
AT4G12550	0.807232	2.99112e-44	AT3G07990	0.432809	2.43942e-59
AT4G28200	0.806859	0	AT3G11800	0.432809	5.32689e-46
AT1G17745	0.80667	2.55041e-204	AT1G74920	0.432809	1.50322e-33
AT1G09970	0.806142	1.94083e-41	AT1G50670	0.432809	4.74242e-32
AT4G21600	0.806108	0	AT1G02500	0.432809	1.51795e-74
AT5G20550	0.805699	0	AT5G25265	0.432809	1.88139e-33
AT3G52500	0.805637	7.55626e-210	AT1G18193	0.432809	6.73848e-53
AT4G31320	0.805407	4.26515e-164	AT3G05910	0.432809	6.04997e-75
AT2G42740	0.804305	8.63523e-43	AT1G52600	0.432809	3.67675e-30
AT1G15180	0.804109	9.44953e-223	AT5G47520	0.432809	5.17478e-45
AT4G20760	0.803981	0	AT2G33040	0.432809	1.04548e-40
AT1G15420	0.803726	1.80247e-241	AT1G12230	0.432809	3.78043e-34
AT2G31570	0.803296	7.12676e-55	AT3G07460	0.432809	1.32269e-50
AT1G75170	0.801175	2.07914e-135	AT3G11780	0.432809	5.57881e-47
AT3G20360	0.800887	1.31457e-250	AT4G26970	0.432809	4.62484e-52
AT4G14900	0.800076	0	AT1G07960	0.432809	4.31305e-43
AT2G04030	0.799271	2.05575e-265	AT2G03120	0.432809	1.39348e-31
AT3G18490	0.799119	0	AT5G11770	0.432809	2.14575e-35
AT1G15210	0.797956	2.50265e-199	AT3G59920	0.432809	6.29213e-36
AT1G47530	0.797825	0	AT5G02000	0.432809	3.80814e-68
AT4G38430	0.797649	4.55145e-285	AT5G45470	0.432809	5.1865e-56
AT2G34020	0.797249	0	AT4G39390	0.432809	8.67033e-50
AT3G10520	0.796558	0	AT4G14640	0.432809	4.25492e-78
AT3G14050	0.796531	0	AT2G25310	0.432809	1.4062e-41
AT1G78570	0.79608	3.69906e-147	AT4G18930	0.418382	1.61866e-21
AT3G01970	0.795498	1.68316e-34	AT1G79010	0.418382	3.06266e-31
AT3G27890	0.794619	5.14933e-20	AT4G27080	0.418382	1.08398e-40
AT1G17020	0.793748	3.76753e-158	AT3G05000	0.418382	3.09071e-34
AT3G18600	0.793288	5.22463e-91	AT1G68000	0.418382	5.96849e-28
AT3G57490	0.79264	0	AT1G64920	0.418382	8.32634e-86
AT5G20400	0.791943	1.94659e-184	AT3G13320	0.418382	3.45121e-44
AT3G52540	0.791253	0	AT3G27380	0.418382	2.87466e-23
AT4G33040	0.787556	8.45179e-179	AT3G20510	0.418382	4.83974e-34
AT5G49280	0.787363	1.59506e-174	AT4G36640	0.418382	7.96001e-66
AT4G39400	0.786016	4.17802e-274	AT5G05010	0.418382	4.96717e-27
AT5G67440	0.78427	0	AT3G08530	0.418382	5.93431e-37
AT5G20050	0.782906	0	AT5G17190	0.418382	6.29552e-33
AT5G50443	0.781845	0	AT5G19550	0.418382	2.04251e-56
AT2G40590	0.779364	1.41113e-59	AT1G76550	0.418382	1.94141e-40
AT4G00710	0.779032	4.48069e-262	AT3G02780	0.418382	5.31329e-29
AT4G15080	0.778579	0	AT1G06890	0.418382	2.43196e-37
AT3G47220	0.778081	2.80763e-264	AT4G14420	0.418382	4.85668e-34
AT5G47050	0.777728	1.13399e-175	AT1G07140	0.418382	2.57614e-45
AT5G62440	0.777607	2.73069e-31	AT5G47950	0.418382	2.5846e-107
AT2G23610	0.777423	0	AT2G35880	0.418382	5.97254e-47
AT5G40760	0.777289	1.71785e-261	AT2G45200	0.418382	1.49458e-36
AT3G06720	0.775605	0	AT3G07680	0.418382	3.11113e-43
AT5G52920	0.774763	7.15773e-179	AT5G58030	0.418382	1.04596e-33
AT3G48920	0.774359	1.15442e-33	AT3G11340	0.418382	1.99803e-46
AT3G17160	0.773894	0	AT2G01140	0.418382	3.03443e-29
AT2G26690	0.77328	1.19661e-16	AT4G35260	0.418382	1.31439e-38
AT3G08690	0.773255	0	AT5G48000	0.418382	2.83392e-58
AT3G01220	0.772313	2.21808e-104	AT5G50460	0.418382	1.07835e-19
AT2G35470	0.772111	0	AT1G29310	0.418382	5.08369e-36
AT4G23270	0.769669	9.23266e-232	AT1G33240	0.418382	1.74769e-55
AT5G60670	0.76845	9.96853e-39	AT2G45010	0.403955	2.22168e-44
AT1G54000	0.768234	8.59019e-30	AT4G24190	0.403955	1.92415e-14
AT1G30120	0.76822	3.22352e-197	AT5G48230	0.403955	4.26395e-59
AT3G48260	0.767801	1.33648e-249	AT1G22300	0.403955	6.94596e-39
AT5G45920	0.767574	2.12607e-211	AT2G02510	0.403955	3.57915e-30
AT1G03410	0.766895	0	AT4G24330	0.403955	2.39394e-34
AT5G15410	0.765901	0	AT5G08160	0.403955	1.84477e-35
AT2G47710	0.765443	0	AT3G23180	0.403955	1.43068e-41
AT5G20950	0.765223	2.46905e-29	AT5G60640	0.403955	6.34354e-27
AT1G13730	0.764958	1.96505e-277	AT1G27930	0.403955	1.94427e-44
AT4G14030	0.76476	0	AT2G35190	0.403955	4.88526e-44
AT2G26710	0.763275	9.4967e-186	AT5G08680	0.403955	3.20901e-31
AT1G80750	0.763105	2.45313e-55	AT5G43830	0.403955	2.24291e-44
AT1G56140	0.762267	5.59469e-90	AT1G07670	0.403955	2.06069e-29
AT4G22240	0.762193	1.19063e-282	AT1G79990	0.403955	9.46287e-35
AT3G45230	0.761354	0	AT4G35100	0.403955	6.07349e-10
AT3G10610	0.76045	3.43553e-74	AT5G57440	0.403955	1.66327e-42
AT3G16150	0.76026	3.65231e-161	AT2G18040	0.403955	3.00432e-32
AT4G13520	0.759837	0	AT2G20750	0.403955	1.48731e-26
AT2G35930	0.759128	3.02401e-145	AT2G03590	0.403955	1.18211e-77
AT1G42960	0.756129	2.8813e-149	AT5G56040	0.403955	1.06074e-50
AT5G53900	0.755864	0	AT4G14800	0.403955	9.99903e-26
AT1G23460	0.755134	1.35556e-194	AT2G01470	0.403955	1.08204e-28
AT4G22530	0.754313	7.03067e-138	AT4G22530	0.403955	1.33381e-50
AT4G33540	0.754258	1.11774e-243	AT1G47260	0.403955	2.40288e-36
AT1G53560	0.752388	3.52346e-124	AT3G48750	0.403955	7.48807e-33
AT3G14620	0.752251	1.1499e-177	AT3G28550	0.403955	1.59745e-05
AT3G19680	0.752243	0	AT1G01830	0.403955	8.02431e-59
AT2G36830	0.751914	5.56772e-45	AT5G66680	0.403955	3.17571e-23
AT5G47210	0.751229	1.21432e-51	AT2G47710	0.403955	1.90911e-25
AT3G47710	0.750774	0	AT3G11130	0.403955	2.39629e-38
AT4G33220	0.749316	4.18098e-180	AT2G29050	0.403955	4.8917e-61
AT2G30980	0.749175	0	AT4G12520	0.403955	2.20035e-08
AT4G37590	0.748561	0	AT5G04120	0.403955	0.000170808
AT1G75945	0.747822	0	AT4G24820	0.389528	1.03481e-26
AT5G02870	0.747543	3.36425e-21	AT3G10660	0.389528	1.89713e-76
AT5G50200	0.74659	2.41097e-39	AT5G12860	0.389528	6.2859e-27
AT2G28570	0.745934	1.24214e-186	AT5G19230	0.389528	1.25416e-29
AT3G25860	0.743785	1.16052e-263	AT4G02080	0.389528	1.75234e-34
AT2G19750	0.742774	1.68013e-52	AT3G09470	0.389528	1.59007e-39
AT1G12440	0.741298	3.1292e-88	AT5G25100	0.389528	3.52941e-28
AT5G47540	0.740941	3.48393e-222	AT5G01800	0.389528	7.40272e-19
AT4G30670	0.740115	1.55131e-11	AT5G15580	0.389528	1.6815e-36
AT2G44740	0.739484	4.96362e-114	AT2G42870	0.389528	9.68946e-52
AT2G22230	0.738962	1.44097e-284	AT3G28715	0.389528	2.96057e-36
AT5G47560	0.738066	1.39151e-63	AT2G27190	0.389528	8.57551e-35
AT5G42630	0.737397	4.35093e-194	AT2G45670	0.389528	2.7958e-41
AT3G18000	0.737389	7.94463e-292	AT3G42050	0.389528	1.04051e-31
AT3G27350	0.737151	1.34865e-54	AT4G27960	0.389528	1.06397e-21
AT3G19150	0.735969	0	AT4G27270	0.389528	1.11282e-39
AT5G55480	0.735821	3.74897e-234	AT1G15370	0.389528	2.68891e-33
AT3G07010	0.735551	3.06847e-46	AT2G36380	0.389528	4.24333e-30
AT2G24180	0.73358	4.71711e-45	AT5G19780	0.389528	3.08885e-28
AT5G53120	0.732853	0.00554136	AT3G12240	0.389528	3.68319e-64
AT5G39610	0.73037	1.59458e-20	AT3G47590	0.389528	8.50606e-43
AT3G02720	0.728893	0	AT2G47470	0.389528	3.73623e-15
AT3G57930	0.728436	1.55038e-267	AT5G08300	0.389528	2.09775e-30
AT2G36400	0.725646	0	AT1G63460	0.389528	9.90375e-31
AT1G24764	0.725552	6.13048e-276	AT2G38740	0.389528	2.77792e-39
AT4G13170	0.725467	2.58525e-08	AT2G39900	0.389528	1.15372e-28
AT4G25700	0.725319	1.76564e-42	AT2G32270	0.389528	5.13694e-59
AT3G62840	0.724982	7.07373e-299	AT5G08530	0.389528	9.00018e-32
AT2G40840	0.723822	1.81702e-270	AT1G24180	0.389528	2.57303e-45
AT5G59930	0.723595	0	AT5G34850	0.389528	6.63161e-22
AT4G18760	0.723551	8.71382e-215	AT1G04750	0.389528	2.77997e-19
AT3G45430	0.723216	0	AT4G35410	0.389528	7.60975e-40
AT2G38610	0.722361	2.86849e-222	AT3G45310	0.389528	1.40753e-46
AT1G69700	0.722163	9.47965e-93	AT4G13930	0.389528	7.25138e-32
AT1G14000	0.722083	0	AT5G42020	0.389528	1.45157e-12
AT2G44080	0.722015	1.42434e-125	AT2G21520	0.389528	3.49658e-36
AT1G15800	0.721317	0	AT5G57700	0.389528	8.9965e-45
AT3G46720	0.719291	5.01464e-188	AT3G62790	0.389528	4.2119e-27
AT1G14080	0.71876	3.43111e-87	AT1G80500	0.389528	3.07897e-27
AT4G30440	0.718628	5.69358e-190	AT1G54000	0.389528	9.13909e-22
AT5G51490	0.718392	0	AT3G59970	0.389528	6.81256e-32
AT3G12240	0.718363	0	AT5G56350	0.389528	9.33222e-35
AT5G04720	0.71754	0	AT3G06060	0.375101	1.463e-34
AT1G51800	0.716879	2.30345e-31	AT1G14450	0.375101	6.31064e-21
AT2G23460	0.715018	0	AT1G10950	0.375101	1.30795e-31
AT4G00820	0.714946	2.12129e-292	AT2G47000	0.375101	9.60812e-28
AT3G50340	0.71494	0	AT2G30970	0.375101	8.15488e-27
AT1G08890	0.714396	1.12868e-210	AT3G61580	0.375101	5.72945e-29
AT2G02220	0.713706	0	AT2G24290	0.375101	3.7085e-39
AT5G01340	0.711348	2.70972e-178	AT5G09890	0.375101	1.35875e-32
AT1G01380	0.709713	0	AT2G44360	0.375101	3.59204e-40
AT2G29125	0.708654	1.32124e-234	AT2G35860	0.375101	1.62183e-30
AT3G25930	0.708608	4.95331e-198	AT3G07568	0.375101	2.3942e-23
AT5G67140	0.708281	0	AT1G27330	0.375101	3.76902e-21
AT3G51730	0.706475	1.18468e-102	AT4G34450	0.375101	2.87155e-28
AT1G69850	0.705484	5.56397e-80	AT4G12340	0.375101	3.0106e-30
AT2G27920	0.705102	2.94982e-70	AT4G15230	0.375101	9.74034e-52
AT1G27770	0.70491	9.1284e-294	AT5G38630	0.375101	9.59355e-32
AT1G80940	0.704865	0	AT1G09330	0.375101	8.35663e-37
AT5G48300	0.704572	1.91542e-288	AT1G09270	0.375101	7.31751e-37
AT1G28280	0.704302	0	AT3G02350	0.375101	5.99698e-32
AT5G37260	0.704071	3.41067e-134	AT3G57785	0.375101	2.0682e-31
AT4G36180	0.703512	0	AT1G11670	0.375101	3.30756e-27
AT1G47128	0.703067	1.52177e-102	AT2G44620	0.375101	1.69691e-25
AT2G14820	0.699034	1.73791e-222	AT2G17130	0.375101	2.07546e-50
AT3G16870	0.698503	1.69169e-172	AT3G54690	0.375101	6.27257e-37
AT4G00170	0.696342	3.50175e-62	AT3G25140	0.375101	1.34204e-25
AT1G05070	0.696118	0	AT4G34870	0.375101	1.85269e-09
AT4G35320	0.695439	2.43175e-236	AT2G36580	0.375101	5.03373e-31
AT2G32220	0.695059	4.86802e-68	AT1G64330	0.375101	2.29819e-54
AT1G09100	0.694528	0	AT5G20110	0.375101	9.15766e-33
AT2G37790	0.693973	7.15831e-280	AT3G56110	0.360674	9.43196e-32
AT3G13570	0.692739	4.05066e-205	AT5G49760	0.360674	4.75823e-56
AT4G11050	0.692375	0	AT5G47550	0.360674	2.97182e-98
AT1G61360	0.692239	2.03592e-86	AT2G42500	0.360674	1.486e-27
AT3G51910	0.692157	1.35667e-80	AT1G09430	0.360674	6.2074e-36
AT4G32605	0.692132	1.52996e-255	AT1G22520	0.360674	1.08917e-26
AT3G14540	0.690777	9.17787e-213	AT5G59520	0.360674	8.61769e-50
AT3G24120	0.690432	6.73785e-116	AT3G09740	0.360674	4.46429e-18
AT2G36380	0.690117	1.39528e-232	AT3G24210	0.360674	4.70925e-66
AT3G27740	0.689847	2.60158e-70	AT5G37480	0.360674	1.73429e-39
AT1G49620	0.689726	0	AT3G13060	0.360674	1.23961e-49
AT3G49470	0.688603	3.35349e-159	AT5G40650	0.360674	2.95405e-23
AT5G56500	0.688482	3.33496e-126	AT5G35360	0.360674	1.08325e-16
AT3G13470	0.688226	3.1148e-210	AT5G27430	0.360674	1.18535e-33
AT2G24300	0.687656	2.71509e-260	AT2G37940	0.360674	7.3625e-36
AT1G76500	0.687162	0
AT3G11250	0.686713	1.74996e-287
AT2G42850	0.685226	6.76754e-86
AT4G13340	0.685165	1.37012e-45
AT4G26760	0.68462	4.26101e-266
AT1G53670	0.684436	7.3797e-207
AT1G65590	0.683983	3.5815e-294
AT2G17080	0.683536	2.00422e-33
AT5G54970	0.68325	7.56138e-247
AT5G28840	0.682589	9.08938e-225
AT2G20680	0.682185	0
AT5G65860	0.681535	0
AT5G45380	0.681495	1.10173e-167
AT1G04190	0.681341	0
AT5G65640	0.680901	2.56434e-162
AT1G70310	0.680686	8.38978e-115
AT4G17870	0.680279	3.06344e-144
AT1G30820	0.679899	3.69628e-223
AT1G27150	0.679157	6.24512e-276
AT3G55020	0.678578	8.90614e-269
AT5G64030	0.678052	8.77629e-178
AT2G32020	0.67802	1.17083e-168
AT5G65810	0.677907	6.01688e-137
AT2G25080	0.677419	1.23976e-235
AT3G62660	0.677397	7.39242e-279
AT2G39700	0.677296	2.08312e-220
AT5G59530	0.677001	9.43492e-215
AT2G43570	0.676612	3.74171e-235
AT2G02180	0.675715	7.33598e-191
AT4G38890	0.674607	5.87731e-238
AT5G41600	0.674188	7.61617e-222
AT3G62280	0.673852	3.33112e-274
AT1G70990	0.673667	3.10664e-93
AT3G24240	0.673498	6.7693e-303
AT4G15500	0.672527	0
AT3G61680	0.672494	0
AT1G53300	0.672467	0
AT3G60520	0.671422	9.26896e-57
AT5G22440	0.671105	1.09627e-13
AT3G24480	0.671033	1.98927e-47
AT3G63200	0.670932	2.7845e-108
AT1G27100	0.667761	8.23574e-213
AT1G13750	0.667744	1.0985e-243
AT2G39020	0.667105	0
AT1G31860	0.666185	3.76624e-82
AT5G50740	0.664645	6.09765e-185
AT3G46170	0.664461	0
AT1G48440	0.664325	0
AT4G12790	0.663856	0
AT2G36080	0.663005	1.0625e-197
AT2G33590	0.662384	0
AT5G37600	0.662219	2.43998e-99
AT3G02540	0.661769	0
AT2G34750	0.661496	1.86771e-250
AT3G01516	0.659933	0
AT4G21510	0.659174	0
AT5G56040	0.658957	0
AT3G54320	0.658924	0
AT4G39640	0.658708	1.81564e-54
AT2G20800	0.658474	6.33911e-195
AT3G15360	0.658403	0
AT5G22630	0.658062	3.65699e-181
AT5G06360	0.657701	8.71761e-09
AT1G15625	0.657471	5.34719e-09
AT5G47060	0.656503	1.68834e-285
AT2G14878	0.656404	0
AT1G01830	0.656389	3.21068e-181
AT4G26110	0.65613	3.12749e-40
AT1G80070	0.655891	0
AT3G52360	0.655708	1.33436e-210
AT4G22130	0.655233	2.12016e-298
AT1G09250	0.654905	3.02129e-214
AT4G32720	0.654879	1.65009e-108
AT5G44210	0.654153	0
AT5G41260	0.653492	6.71493e-260
AT3G20130	0.652797	6.06036e-258
AT4G05400	0.652752	0
AT1G80460	0.652603	0
AT3G62020	0.652157	1.46299e-174
AT5G65700	0.65063	0
AT4G22380	0.649762	3.88511e-187
AT5G06750	0.64901	0
AT2G39410	0.648927	3.61048e-84
AT1G33612	0.648614	0
AT3G07195	0.648562	1.10929e-51
AT2G26300	0.648474	0
AT3G03310	0.648109	0
AT1G49450	0.647833	1.9862e-09
AT3G48360	0.647205	1.36386e-53
AT1G62330	0.646703	0
AT1G14820	0.646699	3.56463e-242
AT1G50630	0.646279	6.69136e-113
AT4G02340	0.64554	0
AT1G65985	0.644409	3.92486e-208
AT5G64240	0.643479	3.01145e-07
AT5G03630	0.6431	0
AT5G48940	0.643067	0
AT1G06780	0.642824	7.73697e-191
AT2G44790	0.642736	5.25588e-35
AT5G24090	0.642578	1.19762e-105
AT1G34430	0.642489	1.08545e-187
AT1G21440	0.641902	0
AT4G22810	0.641333	1.70938e-154
AT5G17050	0.640894	0
AT1G72120	0.639992	3.14271e-241
AT4G09750	0.639087	4.96254e-303
AT4G03820	0.638777	7.14882e-154
AT4G33910	0.638609	0
AT5G09960	0.63846	6.19725e-53
AT2G23980	0.638313	1.59559e-172
AT5G16590	0.637594	1.81624e-137
AT1G37130	0.636587	1.93216e-97
AT3G22440	0.6365	2.66765e-257
AT3G06868	0.636065	0
AT1G22360	0.635629	7.44111e-157
AT2G27130	0.635442	0
AT2G02390	0.634749	4.08037e-251
AT3G12320	0.634733	0
AT1G33540	0.634605	0
AT3G61620	0.634421	4.54293e-133
AT3G04770	0.634271	0
AT3G02620	0.633576	2.20189e-36
AT1G80280	0.632353	0
AT4G30550	0.63217	0
AT4G35570	0.630786	4.60082e-89
AT4G08850	0.630254	8.75713e-147
AT3G07770	0.630075	3.21785e-175
AT1G19920	0.629683	3.71731e-205
AT5G18670	0.629633	1.47864e-150
AT3G26910	0.629382	2.01267e-138
AT5G13180	0.628629	8.31141e-67
AT2G36050	0.628605	2.70485e-211
AT3G44100	0.628255	1.91944e-292
AT1G80520	0.628228	1.70521e-170
AT4G23870	0.626339	2.25113e-28
AT3G55310	0.626082	3.00432e-46
AT5G12950	0.625227	4.60102e-116
AT1G63660	0.624662	1.67449e-72
AT2G47730	0.62441	0
AT5G62690	0.624111	1.81914e-48
AT5G37500	0.623523	0
AT1G10700	0.623195	0
AT3G63120	0.623118	1.88949e-297
AT1G01090	0.622086	7.78122e-162
AT3G15530	0.620963	1.11228e-241
AT5G13120	0.619569	1.7788e-108
AT1G03360	0.618614	1.57528e-143
AT5G03530	0.618518	4.64701e-138
AT4G24830	0.618212	6.19128e-82
AT3G53460	0.617969	1.43841e-220
AT1G73490	0.617459	6.35755e-41
AT3G13720	0.616855	1.46983e-280
AT1G02305	0.616818	3.11119e-23
AT4G24310	0.616745	7.32299e-201
AT5G10450	0.616713	0
AT3G12780	0.616523	9.15572e-291
AT3G12710	0.615337	1.44353e-54
AT1G02580	0.615177	2.49618e-77
AT5G23510	0.614993	5.06427e-274
AT1G24360	0.614521	2.47268e-60
AT4G15380	0.613385	2.33534e-219
AT2G20300	0.613299	0
AT1G20630	0.613263	2.13575e-08
AT2G19520	0.613144	0
AT5G43600	0.613058	5.07186e-171
AT1G24160	0.612464	0
AT3G55280	0.611923	9.62872e-07
AT1G61740	0.61154	4.37241e-43
AT3G14940	0.611304	2.74805e-155
AT4G16140	0.61069	3.7484e-297
AT4G30290	0.610267	1.37148e-220
AT3G52480	0.610265	1.48783e-18
AT2G14740	0.610083	4.4071e-215
AT1G23390	0.610051	2.4492e-100
AT3G45310	0.609909	0
AT4G15770	0.609758	8.81775e-107
AT3G09270	0.609609	4.67249e-35
AT3G45110	0.609374	2.28407e-89
AT5G57150	0.60895	7.40554e-56
AT3G01190	0.608546	4.86925e-68
AT4G25890	0.607308	6.48359e-26
AT2G16970	0.606876	1.34276e-75
AT5G22300	0.606716	0
AT1G31772	0.605193	4.22269e-19
AT5G63530	0.604994	0
AT3G06130	0.604708	0
AT1G68400	0.603481	0
AT3G27650	0.602877	5.22623e-06
AT4G30100	0.602619	5.89132e-213
AT3G57860	0.602356	3.84053e-174
AT5G58000	0.601953	1.82296e-130
AT3G57050	0.601173	2.64104e-207
AT1G76700	0.60097	5.67074e-62
AT2G04690	0.600561	2.54481e-205
AT3G23000	0.599582	2.39396e-101
AT5G03230	0.599312	4.84206e-74
AT2G30250	0.598886	6.28524e-136
AT3G05945	0.598627	0
AT1G79410	0.598621	2.40419e-35
AT5G67210	0.598008	6.24105e-98
AT2G42570	0.59794	7.19425e-105
AT2G19660	0.596277	4.79801e-269
AT3G21630	0.595874	5.2772e-121
AT1G32410	0.595595	6.37605e-130
AT5G58600	0.595124	0
AT2G42870	0.593351	3.28607e-216
AT4G29040	0.593257	0
AT1G09590	0.592648	5.40456e-59
AT2G37190	0.59214	0.000244069
AT1G32090	0.59203	4.57728e-17
AT2G47895	0.591174	3.07083e-107
AT5G04310	0.590278	4.83577e-62
AT4G27020	0.590086	1.19597e-66
AT1G34000	0.589584	8.21868e-48
AT2G01600	0.589272	7.95873e-174
AT5G26230	0.588873	6.41293e-189
AT3G16950	0.588591	9.2885e-159
AT3G17810	0.588499	1.78081e-206
AT3G54270	0.588359	7.56857e-235
AT3G14370	0.587974	3.39755e-178
AT5G04330	0.587788	6.29791e-93
AT4G16442	0.587708	0
AT2G40205	0.587299	9.68133e-31
AT1G49030	0.587099	1.10483e-96
AT4G14640	0.586943	0
AT1G70420	0.586819	1.37795e-210
AT1G10670	0.58663	0
AT4G05050	0.585753	1.76787e-157
AT5G46290	0.584809	1.54138e-167
AT5G65800	0.584252	7.61121e-83
AT4G21860	0.584243	1.15773e-227
AT5G46420	0.58341	4.38542e-203
AT1G02690	0.583025	6.80553e-181
AT2G18969	0.582959	3.0455e-258
AT2G41070	0.582319	0
AT4G27950	0.581794	4.22142e-185
AT1G80560	0.581435	4.08345e-174
AT1G18080	0.580647	7.27195e-19
AT1G63840	0.580345	2.87161e-125
AT5G26850	0.580086	0
AT5G26360	0.579316	9.41251e-81
AT1G52540	0.577499	1.12052e-191
AT3G49845	0.577404	6.92128e-84
AT1G54690	0.576842	1.62925e-139
AT4G39030	0.576841	1.26539e-51
AT1G54030	0.576355	2.21515e-26
AT5G45100	0.576318	5.16268e-74
AT4G17520	0.576004	5.1944e-85
AT3G09820	0.575579	3.0873e-48
AT1G70895	0.57497	2.156e-62
AT1G68410	0.574137	4.57371e-107
AT3G25905	0.574112	0
AT4G15930	0.573891	0
AT2G23050	0.573824	6.6916e-219
AT3G21250	0.573523	2.34998e-106
AT5G67030	0.573497	0
AT2G43360	0.573385	0
AT1G63690	0.572872	1.1535e-225
AT3G44590	0.572041	2.69164e-35
AT2G03590	0.57173	5.63224e-231
AT3G11964	0.571535	4.20651e-68
AT3G27360	0.571398	8.38182e-131
AT3G07580	0.570804	1.66326e-232
AT3G12670	0.570697	1.17159e-137
AT2G40475	0.570115	7.74891e-152
AT1G78080	0.569986	2.84973e-149
AT5G02000	0.568937	3.54907e-55
AT1G64970	0.568377	8.32357e-92
AT3G51150	0.568248	6.42286e-43
AT4G06880	0.568096	0
AT5G44200	0.567908	1.97039e-233
AT2G31540	0.567551	4.32474e-18
AT4G32200	0.567246	2.88608e-137
AT4G39010	0.567174	3.19401e-251
AT4G18905	0.567111	0
AT5G58420	0.567006	2.63024e-06
AT5G59240	0.566421	1.11858e-222
AT5G20000	0.56589	9.29079e-198
AT1G05170	0.565504	1.29922e-151
AT4G15230	0.565218	1.63851e-180
AT4G28706	0.564086	0
AT4G16143	0.563937	0
AT2G38810	0.563755	1.8395e-38
AT3G18820	0.563528	1.2413e-106
AT3G12760	0.563221	9.48424e-213
AT3G18830	0.563024	7.55449e-44
AT2G19670	0.562864	9.24304e-182
AT2G34770	0.562803	9.67363e-110
AT1G61180	0.5616	0
AT3G19170	0.56139	3.04364e-77
AT1G53730	0.561366	0.000478888
AT4G35450	0.560678	1.11079e-260
AT3G12740	0.560613	4.01433e-51
AT1G11860	0.560572	6.28905e-127
AT5G39740	0.560416	1.07581e-10
AT5G08620	0.559503	1.45306e-56
AT2G46160	0.559499	3.94243e-189
AT2G29390	0.559154	5.92378e-112
AT3G57610	0.558822	2.11483e-51
AT5G14520	0.558649	1.72189e-09
AT3G55150	0.55859	6.06411e-29
AT5G66420	0.558289	3.38589e-264
AT2G17300	0.558082	4.33484e-121
AT1G20696	0.558065	4.64372e-202
AT1G53430	0.557784	1.99232e-99
AT5G63810	0.557094	4.31806e-74
AT2G29050	0.557059	2.14167e-82
AT1G61900	0.556916	7.54451e-241
AT3G17100	0.555948	3.14487e-213
AT5G15580	0.555675	1.194e-140
AT5G48230	0.555057	4.62023e-245
AT3G11110	0.554905	0
AT5G06265	0.554602	0
AT3G48700	0.55454	0
AT2G26870	0.554301	2.32521e-24
AT3G54740	0.553655	0
AT3G15095	0.553078	6.62468e-262
AT1G01490	0.553064	1.03569e-223
AT2G38750	0.552826	2.00676e-114
AT2G32560	0.551749	9.61778e-94
AT3G11700	0.551686	3.58937e-99
AT2G31410	0.551113	5.49974e-197
AT5G12980	0.55069	0
AT3G24210	0.55066	8.74102e-263
AT2G38480	0.549232	1.54443e-162
AT1G52980	0.548923	1.33914e-182
AT5G50370	0.548534	2.69288e-131
AT4G37760	0.548375	1.27743e-53
AT1G05300	0.548183	8.04651e-100
AT1G78630	0.547427	1.26021e-296
AT3G12860	0.54718	1.68122e-84
AT3G46040	0.547106	2.62999e-13
AT3G10090	0.546474	8.97458e-28
AT3G01930	0.546024	2.20184e-137
AT3G23690	0.545679	4.2489e-102
AT3G08943	0.545184	0
AT1G48510	0.544818	0
AT1G79720	0.544655	6.62427e-219
AT1G55490	0.544451	0
AT2G13560	0.544418	6.83768e-208
AT5G27330	0.544235	9.91746e-62
AT4G26940	0.544205	3.78073e-86
AT1G18390	0.544113	1.05808e-90
AT1G30330	0.542725	0
AT2G15490	0.542656	0
AT5G56260	0.54253	4.39515e-265
AT1G03740	0.542434	1.58992e-74
AT1G50560	0.542108	6.33787e-144
AT1G33990	0.542079	7.69529e-224
AT4G34200	0.541158	1.69171e-17
AT4G29270	0.541097	1.40492e-14
AT3G12220	0.54109	0
AT4G30020	0.540842	0
AT5G08130	0.540715	2.98557e-17
AT1G31930	0.54026	5.29066e-275
AT1G80830	0.540009	2.23309e-43
AT1G68020	0.539067	0
AT1G51260	0.538489	6.14643e-134
AT5G01330	0.538385	5.66913e-27
AT4G34160	0.537723	0
AT1G22910	0.537392	2.13436e-156
AT5G44560	0.536793	0
AT3G58470	0.536561	8.54803e-94
AT1G01430	0.536528	7.06532e-118
AT4G32520	0.536323	1.19194e-233
AT1G16190	0.536167	0
AT5G27990	0.535989	1.64027e-145
AT3G16080	0.535825	3.92991e-31
AT1G70530	0.535566	8.78096e-108
AT1G09795	0.535524	3.90174e-138
AT2G45960	0.535278	1.40325e-33
AT5G64410	0.534615	2.12473e-173
AT1G10550	0.534226	4.76039e-51
AT4G17330	0.534047	3.93209e-213
AT4G34460	0.533736	1.30801e-254
AT5G66310	0.533693	4.56636e-117
AT2G24090	0.533431	1.31946e-257
AT3G58660	0.533306	9.06933e-59
AT3G07590	0.533133	1.2322e-06
AT3G28750	0.532754	7.86834e-101
AT3G46700	0.532362	0.000111163
AT2G22400	0.532277	0
AT3G53350	0.532001	0
AT1G51950	0.531133	1.15541e-108
AT1G77590	0.530555	0
AT5G63930	0.530254	7.30303e-45
AT3G50630	0.530152	1.49345e-28
AT2G28600	0.529981	2.42869e-78
AT1G30070	0.529928	1.6716e-126
AT3G18190	0.529864	6.17892e-121
AT5G27450	0.529736	3.599e-259
AT1G21080	0.52956	4.74579e-245
AT3G61898	0.529505	1.37378e-268
AT2G32160	0.529384	1.6881e-30
AT3G57000	0.52938	8.89407e-296
AT2G18910	0.52909	0
AT5G61770	0.528968	3.06041e-267
AT1G32940	0.528505	3.07416e-10
AT2G45430	0.527686	0
AT1G49320	0.527401	3.97544e-176
AT1G18840	0.527207	2.8051e-192
AT1G52670	0.526323	7.16305e-103
AT1G06430	0.526061	5.14477e-135
AT3G23490	0.525958	5.59757e-239
AT4G32460	0.525869	3.60827e-08
AT5G63410	0.525325	0
AT5G62580	0.525215	2.25539e-50
AT1G77840	0.525193	2.52684e-61
AT4G03390	0.525191	1.19925e-73
AT4G32330	0.525149	3.09911e-161
AT3G20590	0.524806	3.49829e-194
AT5G06860	0.52471	0
AT1G07370	0.524611	1.77184e-225
AT4G19880	0.523479	8.54898e-135
AT1G74810	0.523333	0
AT3G59700	0.523259	1.9627e-113
AT5G54300	0.523056	2.28705e-188
AT4G22250	0.522852	8.5981e-185
AT5G43040	0.52272	2.48485e-117
AT4G14760	0.522643	2.86364e-07
AT2G28310	0.522613	0
AT2G34590	0.522446	4.73486e-49
AT3G44150	0.52054	0
AT3G01290	0.520457	9.72865e-09
AT3G07020	0.520225	7.15948e-156
AT4G14380	0.52022	1.82931e-14
AT1G15690	0.520128	1.42235e-86
AT2G20740	0.520048	2.65985e-48
AT2G02800	0.51993	7.96088e-182
AT5G12480	0.519836	5.19226e-150
AT1G07290	0.519829	7.95159e-214
AT1G12500	0.519501	0
AT2G41620	0.519324	0
AT3G15820	0.519191	4.94619e-81
AT1G62430	0.518861	6.58006e-294
AT5G65920	0.518323	1.54404e-221
AT1G79380	0.518085	4.19236e-119
AT1G64060	0.517904	5.83041e-59
AT1G70900	0.5174	2.29647e-151
AT1G77260	0.517289	1.82286e-157
AT3G09980	0.51728	4.93996e-119
AT2G27000	0.517229	5.05209e-180
AT1G28680	0.516753	3.62313e-11
AT1G06040	0.516557	2.56182e-136
AT4G13050	0.516157	8.6301e-196
AT2G43650	0.515773	1.07768e-78
AT4G17770	0.515515	1.08778e-269
AT5G61020	0.515471	5.1691e-159
AT1G60080	0.51539	0
AT3G10940	0.515349	1.26834e-199
AT4G11360	0.515224	3.6188e-22
AT3G03960	0.515201	7.32721e-55
AT5G05170	0.513938	3.00423e-163
AT3G15340	0.51379	4.24232e-116
AT5G42540	0.513725	0
AT4G28703	0.513544	1.7367e-290
AT5G11200	0.512752	6.29724e-185
AT1G06670	0.51271	0
AT1G66460	0.51265	4.86852e-07
AT2G01450	0.512628	5.04807e-200
AT3G60900	0.512536	1.39193e-203
AT1G01540	0.512371	1.33031e-106
AT5G63500	0.512187	0
AT5G59050	0.512011	1.91357e-303
AT2G28380	0.511941	0
AT3G03870	0.511313	5.3015e-200
AT2G28250	0.510918	1.54575e-121
AT4G33680	0.510519	5.44866e-92
AT2G38700	0.510364	0
AT1G67400	0.50967	1.74416e-116
AT4G20020	0.509572	1.67663e-68
AT3G09700	0.509257	0
AT5G06110	0.509154	9.73189e-184
AT2G17480	0.509016	1.28283e-203
AT1G72320	0.508385	0
AT3G13040	0.50833	0
AT3G22930	0.508307	4.05718e-93
AT2G20190	0.507924	2.12773e-154
AT2G38040	0.507792	4.91192e-156
AT2G40660	0.507758	6.14494e-100
AT2G01505	0.507045	0
AT5G52060	0.506609	6.16703e-114
AT1G75780	0.506112	3.9773e-196
AT1G49670	0.505966	0
AT4G38680	0.505716	3.38972e-52
AT3G23750	0.505402	3.64896e-71
AT2G27010	0.505175	2.05697e-130
AT5G41190	0.505173	3.55662e-256
AT2G35050	0.505157	6.00649e-38
AT1G32050	0.505126	1.37403e-210
AT1G24510	0.504287	3.12257e-34
AT2G44860	0.504014	1.42601e-57
AT1G80490	0.503919	3.16908e-217
AT5G61010	0.503585	3.23238e-173
AT5G17710	0.502746	1.72293e-199
AT4G15790	0.502706	2.35758e-248
AT1G41880	0.502461	0.0310438
AT2G36026	0.502099	4.69381e-278
AT4G02540	0.501433	7.22772e-258
AT2G43710	0.501137	3.27324e-232
AT3G58490	0.500805	3.54696e-78
AT4G34630	0.500727	3.28644e-243
AT1G04590	0.500642	2.55211e-196
AT4G08310	0.500623	9.17928e-161
AT1G78150	0.500595	9.78194e-148
AT2G25220	0.500502	5.63136e-84
AT5G62610	0.499917	1.23926e-208
AT5G61440	0.499914	2.05436e-203
AT5G08580	0.499481	6.23105e-234
AT5G40610	0.498692	0
AT5G55910	0.498571	2.33323e-276
AT2G37940	0.498445	4.22793e-81
AT2G01180	0.498003	4.64223e-213
AT5G02010	0.497996	0
AT1G71980	0.497809	4.52921e-107
AT5G17520	0.497766	2.19423e-248
AT5G38530	0.496986	5.17074e-190
AT1G34370	0.496649	3.3145e-167
AT5G14780	0.496475	1.24219e-87
AT5G08660	0.495996	9.07018e-161
AT5G36880	0.495927	3.11085e-209
AT2G17220	0.495852	7.05913e-62
AT2G16230	0.495813	1.96706e-166
AT5G05880	0.495783	1.63862e-182
AT5G66610	0.494964	2.65208e-252
AT3G23890	0.494719	4.55713e-120
AT4G14550	0.49463	2.4473e-165
AT3G56070	0.494265	1.88015e-102
AT4G33565	0.494153	5.40231e-07
AT3G06790	0.493988	1.92922e-90
AT2G17760	0.493925	2.43675e-205
AT5G66440	0.49341	6.09809e-110
AT1G78610	0.493225	1.57746e-81
AT5G32450	0.492807	5.0178e-228
AT1G19300	0.492564	5.47332e-118
AT4G38130	0.492457	1.05413e-234
AT5G54380	0.491736	4.49861e-61
AT4G34860	0.491385	8.49597e-242
AT4G39860	0.491251	1.72008e-109
AT1G22060	0.49102	1.28261e-288
AT5G03660	0.49094	2.70946e-176
AT1G65030	0.490254	1.07266e-245
AT2G46150	0.490189	4.08279e-68
AT1G77660	0.490003	7.58892e-123
AT2G01190	0.489585	2.76931e-216
AT1G72470	0.489294	7.8919e-184
AT2G37100	0.488868	1.60579e-155
AT3G46210	0.488761	4.43124e-140
AT5G63680	0.488204	7.52295e-277
AT4G24080	0.487841	0
AT4G35840	0.487828	0
AT1G45688	0.487462	4.2509e-92
AT1G72090	0.48743	1.53439e-286
AT1G25220	0.487415	2.04581e-75
AT4G04340	0.487393	3.7127e-178
AT4G16650	0.487389	7.88622e-139
AT5G23050	0.487382	7.38278e-187
AT1G13560	0.487299	2.60025e-94
AT2G40430	0.486897	3.54561e-17
AT5G19250	0.486857	3.83904e-116
AT1G48610	0.485743	1.47163e-197
AT2G26190	0.48554	2.7064e-155
AT3G18230	0.485296	2.08897e-42
AT3G52470	0.484837	4.01268e-116
AT3G55880	0.484512	1.42307e-60
AT3G53240	0.484067	4.25342e-95
AT2G29490	0.483487	3.42162e-233
AT5G52430	0.483431	3.54254e-213
AT3G22320	0.483086	3.51786e-104
AT4G29810	0.48263	3.10286e-214
AT2G37860	0.482617	1.52134e-40
AT3G02170	0.482265	1.70135e-173
AT2G27930	0.482171	5.20507e-55
AT4G08980	0.481961	0
AT4G04955	0.481628	1.59061e-109
AT1G54770	0.481538	2.28569e-217
AT4G02060	0.481515	7.87692e-281
AT1G05675	0.481507	0
AT2G28890	0.480929	5.86131e-114
AT1G77200	0.480824	9.2755e-182
AT3G25530	0.480792	3.72024e-149
AT1G69010	0.480254	1.84772e-225
AT1G49580	0.480136	5.68016e-284
AT3G60640	0.479927	0
AT3G02530	0.479612	2.07171e-176
AT3G12970	0.479488	1.61603e-233
AT5G10160	0.479311	1.5444e-40
AT3G27560	0.47924	1.01094e-203
AT2G38170	0.478536	9.20191e-09
AT2G38280	0.478213	2.32483e-163
AT1G69526	0.477675	1.19186e-150
AT1G67730	0.476975	6.81837e-98
AT1G31660	0.476954	1.81339e-40
AT3G55450	0.476593	8.98228e-211
AT2G23790	0.476458	9.11136e-130
AT1G09660	0.47629	2.74645e-111
AT1G32760	0.476284	1.69359e-204
AT3G17800	0.475593	4.88396e-123
AT3G06550	0.475532	9.21674e-173
AT1G29250	0.475531	2.40072e-06
AT1G22550	0.475409	3.84271e-68
AT1G76340	0.475302	9.76183e-241
AT1G53542	0.475068	2.05565e-182
AT3G27580	0.47494	4.27862e-187
AT5G24840	0.474879	5.36519e-68
AT2G47010	0.473624	1.30896e-131
AT4G37630	0.473474	0
AT4G00400	0.473159	0
AT5G47910	0.471587	1.14579e-93
AT1G68470	0.471406	0
AT5G28290	0.471334	0
AT5G12850	0.471223	3.38574e-189
AT1G25390	0.470876	1.82384e-14
AT5G60360	0.470154	8.28465e-105
AT5G64200	0.469852	1.91811e-187
AT3G51270	0.469438	7.50586e-155
AT3G61110	0.46941	7.20576e-74
AT5G62330	0.468928	5.6707e-252
AT2G48030	0.468761	4.26174e-17
AT5G50900	0.468375	7.35443e-159
AT2G22430	0.468116	8.19013e-121
AT5G58960	0.467935	0
AT1G72970	0.467587	9.44413e-167
AT1G55890	0.467364	4.04051e-149
AT5G47730	0.467214	3.3545e-13
AT1G74840	0.466946	4.67941e-56
AT1G80270	0.466874	3.90499e-26
AT5G52820	0.466798	2.85109e-145
AT4G14690	0.466159	1.52264e-240
AT2G14720	0.4653	5.93824e-206
AT1G64080	0.465127	0
AT5G01260	0.464847	2.52559e-229
AT5G07730	0.464287	0
AT1G01960	0.463822	1.96515e-135
AT3G52890	0.463567	1.68725e-233
AT1G79150	0.463394	0.0157083
AT2G22250	0.46305	3.70289e-161
AT3G50840	0.462896	9.68104e-96
AT5G16130	0.462063	2.14665e-22
AT5G17020	0.461742	6.07953e-136
AT5G67340	0.461468	2.44526e-168
AT4G05520	0.461217	1.82197e-244
AT3G52525	0.461171	0
AT1G12230	0.460965	6.26359e-188
AT1G58030	0.460946	2.73079e-26
AT3G12360	0.460922	1.76372e-31
AT4G26190	0.460362	1.35767e-236
AT5G01830	0.460355	2.718e-130
AT5G27380	0.460222	3.76977e-154
AT2G21640	0.460158	1.86988e-80
AT3G23940	0.459958	4.51094e-38
AT1G43040	0.459673	4.58982e-71
AT5G49020	0.45952	1.18559e-300
AT3G02290	0.459379	2.39659e-29
AT1G68790	0.45871	5.00239e-220
AT4G20840	0.458452	1.47466e-66
AT1G09645	0.458117	1.04542e-159
AT4G12840	0.458098	0
AT1G01010	0.458023	4.09121e-74
AT3G28450	0.45756	9.55636e-28
AT3G44720	0.45751	1.42511e-108
AT1G79670	0.457213	4.40869e-88
AT3G53180	0.457176	2.50434e-147
AT5G24930	0.457133	5.83197e-127
AT4G08950	0.456925	1.07094e-67
AT3G54470	0.456769	1.67777e-22
AT4G30190	0.456082	3.47598e-07
AT5G01020	0.455986	7.20145e-205
AT5G05990	0.455843	2.02026e-183
AT4G29510	0.455608	5.48695e-52
AT1G68920	0.455528	2.51568e-85
AT5G47780	0.455497	2.66975e-136
AT2G40940	0.455365	1.21651e-107
AT4G27720	0.454912	5.12111e-163
AT4G00238	0.454812	0
AT2G43110	0.454524	0
AT5G52380	0.45449	2.85069e-100
AT2G27820	0.45431	0.000110483
AT5G14690	0.454072	3.96288e-114
AT5G10510	0.454	0
AT1G75620	0.453747	1.7564e-159
AT5G55660	0.45365	1.02192e-237
AT3G24550	0.453584	6.03938e-89
AT1G15570	0.453403	0
AT5G26751	0.453313	8.10036e-112
AT1G01710	0.452936	2.83664e-116
AT5G57050	0.452858	5.78683e-176
AT3G20050	0.452612	8.47883e-17
AT3G57950	0.452389	2.68712e-169
AT5G27410	0.4522	5.68183e-258
AT1G09620	0.451916	1.47572e-151
AT3G62530	0.451768	0.000347573
AT5G11750	0.451694	1.75909e-113
AT1G06930	0.451225	8.99064e-184
AT1G08650	0.450948	6.88684e-117
AT2G42900	0.45094	2.5954e-82
AT4G13510	0.45015	1.73562e-272
AT2G16780	0.449951	4.39332e-233
AT5G20040	0.449932	0
AT1G31180	0.449921	7.38718e-172
AT3G07050	0.449537	1.38346e-92
AT2G18350	0.449506	1.27235e-10
AT1G43620	0.449385	8.71839e-129
AT2G32430	0.449207	8.16705e-160
AT1G48490	0.449172	4.64815e-124
AT4G38040	0.449096	8.94912e-218
AT5G66730	0.448952	3.4999e-125
AT3G02750	0.448742	1.62873e-70
AT4G03200	0.44867	4.41145e-102
AT3G55010	0.448556	4.49203e-190
AT1G78560	0.448108	1.45813e-129
AT2G47000	0.44798	5.70959e-93
AT3G03220	0.447754	4.94894e-205
AT1G78670	0.447488	1.79104e-21
AT3G54500	0.447481	0
AT1G61140	0.447462	8.39891e-96
AT3G09630	0.447444	1.15643e-18
AT1G54630	0.447425	1.39486e-47
AT1G59900	0.447235	6.90167e-72
AT3G62220	0.446597	2.84006e-255
AT1G22170	0.446484	2.55424e-193
AT3G02350	0.44645	1.2404e-117
AT2G21520	0.446347	3.36866e-57
AT2G34260	0.446067	1.29204e-13
AT5G18170	0.445883	5.86337e-104
AT2G40820	0.445605	2.57675e-29
AT4G22190	0.445457	7.37858e-187
AT5G45330	0.445055	2.10818e-269
AT4G02230	0.44505	6.97545e-34
AT1G13000	0.444597	4.92069e-191
AT1G09490	0.444541	4.66473e-301
AT2G47230	0.444077	0
AT4G28370	0.443813	3.45906e-44
AT3G63130	0.443788	8.3532e-188
AT5G22330	0.443741	1.3178e-296
AT3G06890	0.443612	1.2908e-174
AT4G23895	0.443531	1.21406e-78
AT5G13100	0.443214	1.12084e-67
AT1G57820	0.442851	2.15056e-90
AT1G75330	0.442809	4.97247e-11
AT4G09550	0.442051	2.36773e-296
AT1G14380	0.441536	2.13957e-161
AT5G49100	0.441489	9.92201e-245
AT4G00740	0.441027	2.27633e-94
AT3G58120	0.440531	7.17847e-107
AT4G13710	0.440509	1.08753e-275
AT2G33793	0.44043	3.64889e-177
AT1G16610	0.440297	1.44848e-218
AT2G02040	0.439836	1.43269e-58
AT5G56890	0.43978	1.99595e-177
AT3G17850	0.439242	1.14099e-197
AT5G35525	0.43894	6.05234e-66
AT1G28440	0.438791	5.55705e-46
AT1G03470	0.438506	0
AT3G28730	0.438246	1.01971e-181
AT4G24190	0.43797	2.90864e-75
AT5G17890	0.437553	3.88242e-89
AT5G18790	0.437283	5.11368e-22
AT5G53400	0.437226	2.03976e-167
AT4G13630	0.437205	2.11898e-98
AT5G43960	0.435786	2.90553e-148
AT1G09140	0.435071	1.02744e-40
AT2G44730	0.434852	5.20278e-130
AT1G56020	0.43483	7.62691e-133
AT4G34290	0.43466	8.97924e-103
AT2G39300	0.434452	6.41834e-245
AT3G49110	0.434262	1.1246e-283
AT5G65010	0.4339	2.20388e-202
AT3G59420	0.433721	0
AT5G54840	0.433624	9.70426e-27
AT2G41100	0.43362	2.32501e-13
AT3G27390	0.433543	3.96464e-34
AT1G18540	0.43305	0.0226963
AT2G41660	0.432721	1.13178e-105
AT1G33240	0.432695	8.577e-74
AT2G34570	0.432588	4.16892e-160
AT4G36660	0.431931	1.3084e-249
AT4G24760	0.431848	6.37716e-156
AT4G16830	0.431756	7.41471e-182
AT2G07050	0.431251	5.29458e-113
AT4G01860	0.430922	6.15211e-211
AT3G28690	0.430778	5.12667e-143
AT1G16520	0.430315	2.35484e-227
AT1G64640	0.430276	2.43791e-167
AT4G00620	0.430161	1.03779e-51
AT3G20935	0.430018	4.30006e-236
AT5G66160	0.429695	1.75168e-89
AT5G12410	0.429124	3.25498e-17
AT4G18670	0.429115	1.74824e-89
AT3G08640	0.429097	1.89048e-274
AT5G06865	0.42892	6.54632e-94
AT1G48470	0.428731	3.79328e-274
AT1G57590	0.428652	1.26719e-20
AT3G01310	0.428649	1.35955e-81
AT5G49910	0.428551	1.75475e-91
AT5G23580	0.428274	2.1014e-22
AT4G16265	0.428173	3.67777e-157
AT3G24080	0.42763	1.89359e-23
AT3G05840	0.427523	4.21371e-62
AT2G28710	0.427449	0.000796747
AT2G21170	0.427425	5.37256e-185
AT5G04550	0.4274	6.2109e-169
AT2G34660	0.426711	1.34569e-39
AT3G05970	0.426651	2.34243e-157
AT3G14520	0.426645	0
AT5G27730	0.426618	5.77649e-186
AT4G04940	0.426342	1.71058e-198
AT5G17160	0.426029	0
AT4G17900	0.425993	2.18681e-28
AT3G09770	0.425956	1.70985e-13
AT5G67020	0.425549	0
AT1G03210	0.425491	1.66713e-144
AT2G25140	0.425416	7.68515e-140
AT2G39450	0.425162	2.59712e-95
AT5G02500	0.424809	2.98196e-123
AT2G19880	0.424656	9.23081e-27
AT4G25880	0.424513	0
AT4G28830	0.424512	2.38714e-202
AT1G31850	0.424326	7.82967e-89
AT5G64100	0.424101	1.11723e-40
AT1G06220	0.424075	4.20498e-135
AT4G15560	0.423465	9.75511e-119
AT3G07440	0.423394	1.05884e-237
AT3G63500	0.423365	2.37423e-183
AT5G65750	0.423253	6.41807e-152
AT5G56580	0.422857	1.07069e-248
AT5G52170	0.422857	3.45622e-128
AT3G08760	0.422792	1.16116e-25
AT1G33670	0.422558	4.86797e-173
AT4G15140	0.422374	1.06618e-139
AT1G19770	0.422349	5.13297e-21
AT5G20410	0.422246	4.04813e-113
AT5G19450	0.422157	1.65184e-132
AT2G34560	0.422075	3.5244e-175
AT1G69310	0.42205	2.28025e-13
AT3G07460	0.421991	0.00646384
AT4G24290	0.421736	3.48503e-156
AT3G07160	0.421685	1.98496e-108
AT5G08080	0.421572	4.93162e-116
AT5G35200	0.421513	2.13816e-52
AT2G36690	0.421413	1.35925e-60
AT2G01275	0.421052	2.00992e-243
AT5G61240	0.420975	5.50163e-187
AT1G65820	0.420949	3.08136e-198
AT2G25480	0.420922	7.36672e-280
AT3G09680	0.420297	5.25967e-129
AT3G25940	0.42003	1.87271e-131
AT1G77550	0.419853	3.55551e-198
AT3G47670	0.419687	1.35044e-97
AT2G16440	0.419581	1.02642e-287
AT1G07420	0.41953	3.96504e-103
AT3G13160	0.419472	2.44199e-115
AT4G14360	0.419447	6.65144e-183
AT5G26270	0.419326	0.000771795
AT1G60640	0.419298	6.14273e-52
AT3G24170	0.419043	1.0035e-35
AT2G20450	0.418509	3.8722e-20
AT4G16250	0.418177	2.18411e-149
AT1G33610	0.417798	2.05935e-42
AT1G13640	0.41748	2.31441e-196
AT5G17220	0.417289	7.49658e-112
AT4G20780	0.416985	2.90625e-12
AT1G75440	0.416974	1.29951e-49
AT2G44500	0.416957	3.9241e-123
AT4G39300	0.416891	0.0197633
AT5G64550	0.416714	7.99422e-102
AT4G37740	0.416661	0
AT5G61030	0.416602	3.47147e-99
AT4G30340	0.416411	1.49527e-184
AT3G23880	0.41626	0
AT5G13830	0.416219	9.79838e-236
AT5G43060	0.415681	2.36606e-93
AT3G21190	0.41554	1.66564e-262
AT5G15810	0.415337	9.96654e-282
AT2G16380	0.415124	7.97813e-101
AT3G15460	0.414875	3.8765e-213
AT3G01120	0.414452	4.03051e-161
AT4G16120	0.413127	6.91788e-286
AT4G30360	0.413036	2.09136e-160
AT1G60850	0.412909	1.28303e-199
AT3G46940	0.412686	2.98615e-37
AT1G27090	0.412317	4.31194e-142
AT1G63245	0.412304	9.39867e-37
AT5G59420	0.412032	3.88957e-172
AT5G48385	0.411825	3.79106e-142
AT5G50375	0.411797	6.95317e-105
AT4G17170	0.411549	1.50184e-45
AT3G55340	0.411176	1.26075e-174
AT4G34910	0.410979	1.01585e-192
AT5G19860	0.410642	8.5834e-59
AT2G15580	0.410632	6.37758e-141
AT1G08030	0.410628	0
AT5G47080	0.410587	3.15259e-255
AT1G54385	0.410262	0
AT3G16280	0.410185	2.07132e-168
AT2G34730	0.410173	0.000310571
AT5G11210	0.410044	1.30072e-250
AT4G09760	0.409957	1.75957e-37
AT3G47210	0.409821	1.36775e-28
AT2G25964	0.40978	1.13357e-162
AT1G44900	0.40963	1.80725e-157
AT2G02170	0.409366	1.17095e-189
AT3G05980	0.409293	5.45746e-162
AT5G57000	0.409277	5.13722e-66
AT5G65360	0.409068	2.3811e-104
AT1G61250	0.409011	1.42804e-170
AT5G18590	0.408839	0
AT1G14810	0.408535	0.0179485
AT1G32200	0.408416	2.50066e-149
AT5G66090	0.408366	5.62937e-109
AT5G59910	0.408091	1.72853e-54
AT1G63700	0.408037	2.41021e-159
AT1G50110	0.408031	7.93696e-235
AT4G38160	0.407936	0
AT3G62460	0.407833	3.65381e-234
AT1G09200	0.4076	2.22879e-94
AT1G06130	0.407227	3.01206e-186
AT3G25110	0.407183	6.32016e-192
AT5G51560	0.407133	4.72612e-211
AT4G31180	0.407077	3.95376e-51
AT5G39850	0.40705	6.61995e-265
AT5G54810	0.406925	6.16428e-15
AT5G63310	0.406729	5.96044e-107
AT3G46970	0.406586	1.05313e-131
AT5G63760	0.406358	7.02672e-107
AT3G57390	0.405951	4.40864e-159
AT1G17560	0.405727	1.64609e-151
AT1G74260	0.405672	1.22151e-111
AT4G25360	0.405639	7.07936e-138
AT3G25070	0.404693	4.94486e-137
AT1G08010	0.404062	6.36039e-41
AT1G20100	0.403855	3.84239e-90
AT3G24503	0.403235	1.21213e-73
AT5G21940	0.402967	2.91516e-61
AT5G60790	0.402877	9.56355e-102
AT4G28360	0.402522	5.25573e-56
AT2G18970	0.402463	1.4027e-165
AT2G28800	0.402442	2.80707e-88
AT1G71260	0.402046	4.23257e-80
AT1G42470	0.401962	0.0377734
AT5G11890	0.401506	1.39622e-182
AT4G33580	0.401206	5.3344e-123
AT2G04780	0.400966	1.59248e-71
AT5G62190	0.40088	1.56293e-28
AT3G17170	0.400773	1.2755e-220
AT1G43170	0.400689	3.4728e-78
AT5G05640	0.400529	9.10914e-187
AT1G48410	0.399674	3.37726e-100
AT3G56590	0.399643	3.12628e-90
AT3G52170	0.399526	4.41272e-255
AT4G26060	0.399425	1.71511e-104
AT3G45850	0.399424	1.64734e-145
AT4G28190	0.399349	5.61393e-214
AT1G74060	0.399189	1.91059e-36
AT1G64380	0.399129	4.13359e-08
AT2G26100	0.399067	0
AT1G26700	0.398819	1.29321e-68
AT1G30910	0.398544	3.46747e-296
AT3G47520	0.398526	3.00531e-194
AT1G69050	0.398101	3.17664e-218
AT4G02075	0.397977	1.15125e-25
AT5G23310	0.397876	1.11148e-277
AT4G16155	0.397368	2.97456e-235
AT1G29070	0.397234	3.46112e-80
AT3G61160	0.396813	2.94717e-65
AT3G04480	0.396702	7.41493e-169
AT5G66080	0.39644	8.76252e-123
AT4G28880	0.396153	1.139e-38
AT3G06590	0.396059	2.39774e-55
AT5G06000	0.39528	5.86103e-234
AT3G17840	0.395178	0
AT4G23510	0.394959	1.2394e-153
AT5G60640	0.394853	2.92508e-103
AT1G17580	0.394569	6.7981e-130
AT3G16810	0.394557	5.62771e-77
AT1G69410	0.394162	1.2052e-47
AT3G15115	0.394145	2.39551e-44
AT1G01300	0.394107	1.62061e-72
AT4G28820	0.394102	1.05414e-123
AT3G16310	0.394017	2.26193e-37
AT1G12270	0.393719	6.87245e-136
AT3G14390	0.393516	2.28313e-116
AT5G53850	0.393444	2.88705e-87
AT2G37500	0.393368	7.14777e-236
AT3G25140	0.392755	2.33616e-97
AT4G15320	0.392674	2.1431e-95
AT5G15070	0.392479	1.02735e-178
AT1G76405	0.392397	7.43485e-82
AT3G61240	0.392244	6.56638e-193
AT5G03300	0.392127	2.5566e-12
AT1G18370	0.391928	4.11574e-167
AT1G26650	0.391836	4.39985e-246
AT5G25100	0.391696	3.97461e-110
AT1G67590	0.390623	2.61334e-222
AT2G35900	0.390372	1.46155e-164
AT1G20220	0.390119	7.09935e-18
AT1G21390	0.390075	6.53302e-153
AT1G77610	0.390025	1.88528e-196
AT3G52960	0.389892	1.10852e-29
AT3G20670	0.389802	5.59013e-68
AT2G35910	0.38975	3.62141e-44
AT4G26870	0.389732	3.86826e-50
AT5G09300	0.389212	4.00999e-215
AT3G13230	0.388779	7.88798e-07
AT5G12320	0.38823	4.55964e-173
AT3G52910	0.388108	9.97651e-238
AT4G13530	0.387621	2.48865e-20
AT3G22380	0.387496	1.62148e-74
AT4G35930	0.386689	0
AT3G03950	0.386498	2.43871e-146
AT1G61870	0.386369	3.89408e-109
AT1G05160	0.386345	3.0822e-174
AT5G63670	0.386287	9.01244e-298
AT1G33490	0.386224	9.18312e-207
AT1G26800	0.386067	1.72226e-07
AT1G66430	0.386049	5.54594e-277
AT1G64900	0.385904	0
AT5G64220	0.385717	7.26782e-119
AT2G34325	0.385516	0
AT5G67130	0.385374	1.46833e-265
AT1G72480	0.384591	7.77448e-200
AT1G61580	0.384561	4.12938e-141
AT3G56370	0.38452	2.16349e-44
AT5G12930	0.384364	2.68017e-203
AT4G32910	0.383954	5.51076e-134
AT2G38310	0.383923	5.97488e-105
AT3G49810	0.383556	2.97275e-65
AT5G66790	0.383507	1.14092e-41
AT1G65920	0.383341	0
AT5G60150	0.383039	1.11993e-207
AT1G13280	0.382866	3.22009e-202
AT3G56020	0.382614	2.06765e-09
AT1G12050	0.382327	3.80264e-199
AT2G26900	0.382259	4.32155e-116
AT3G20260	0.381758	2.17958e-275
AT5G36890	0.38125	1.961e-216
AT4G37410	0.381192	5.62087e-165
AT1G72680	0.381066	3.81566e-112
AT3G02470	0.380923	2.83826e-07
AT3G21100	0.38073	0
AT5G25460	0.380443	2.32446e-07
AT1G08410	0.380423	0
AT2G26840	0.380016	0
AT1G59960	0.379977	7.98666e-70
AT3G62570	0.379815	1.87868e-75
AT1G21690	0.379081	4.2084e-171
AT4G27070	0.379023	7.23009e-126
AT5G01490	0.379005	5.3508e-72
AT3G02120	0.378708	7.42137e-167
AT5G21160	0.378577	2.17077e-29
AT3G51330	0.378464	5.29716e-06
AT4G10955	0.378417	1.95189e-188
AT5G16710	0.378084	4.23193e-254
AT3G13175	0.377846	1.38873e-250
AT5G10540	0.37771	1.05069e-75
AT5G03555	0.377639	6.03146e-114
AT1G03110	0.377513	2.84341e-103
AT1G27050	0.377486	7.44185e-294
AT1G68060	0.377319	1.15158e-98
AT3G02780	0.377304	1.55651e-229
AT3G02180	0.377265	4.16812e-60
AT4G26230	0.377218	1.34049e-64
AT5G19350	0.377099	5.03051e-213
AT5G03140	0.377002	3.17909e-174
AT1G76540	0.376336	1.25372e-127
AT2G31740	0.37613	0
AT3G14840	0.375936	1.47732e-23
AT3G62030	0.375513	1.50638e-63
AT4G23570	0.375285	6.21146e-30
AT1G54610	0.375275	9.83878e-205
AT1G03530	0.375252	0
AT4G08790	0.375136	0
AT2G39795	0.37499	9.7353e-36
AT5G66210	0.374399	1.05716e-91
AT2G29570	0.374373	8.53233e-57
AT2G33800	0.374364	1.81711e-140
AT5G60680	0.374211	5.79423e-79
AT5G13840	0.374061	1.38589e-186
AT3G46613	0.373942	0
AT4G01310	0.373717	5.78416e-271
AT4G04950	0.373605	0
AT5G52750	0.373548	5.00874e-222
AT4G39140	0.373237	1.60958e-115
AT1G10850	0.37301	9.48423e-198
AT5G57920	0.372986	0
AT5G36870	0.372702	2.86346e-295
AT2G29990	0.372226	0
AT3G05860	0.372157	7.56804e-10
AT1G16180	0.372112	8.2612e-67
AT3G61370	0.37204	0
AT5G46280	0.371822	6.82707e-208
AT4G31290	0.371821	4.41076e-08
AT3G21110	0.371817	5.64516e-56
AT5G07250	0.371719	5.16452e-55
AT3G12270	0.371559	6.26473e-94
AT4G22305	0.371523	5.41597e-204
AT2G15880	0.371373	2.52237e-53
AT4G00900	0.37082	2.40047e-36
AT5G28770	0.370546	7.80882e-60
AT4G02130	0.370297	3.8232e-49
AT2G46230	0.370246	2.75262e-05
AT1G28660	0.370104	2.00857e-21
AT5G52510	0.36997	1.27119e-35
AT2G34150	0.369843	4.13715e-124
AT5G51040	0.369735	7.50916e-82
AT1G53280	0.369371	2.54449e-245
AT5G01620	0.369188	8.17903e-162
AT5G57280	0.368871	1.88181e-05
AT2G35060	0.368714	1.21726e-52
AT3G20250	0.368594	2.80021e-25
AT2G39130	0.368168	4.33825e-22
AT5G09760	0.368161	7.00654e-198
AT1G71830	0.368092	0
AT1G63480	0.368056	2.22315e-131
AT4G24100	0.367974	2.25695e-77
AT2G03780	0.367798	1.53755e-181
AT2G43720	0.367423	4.86271e-203
AT3G61610	0.367343	4.35285e-297
AT2G17560	0.36732	5.21124e-115
AT2G35040	0.367307	2.348e-11
AT5G45775	0.367223	4.5059e-28
AT1G17080	0.367215	1.71839e-99
AT2G44510	0.367189	6.31272e-75
AT2G33370	0.365845	2.73398e-134
AT1G20930	0.365712	2.17699e-242
AT5G16450	0.365281	6.64519e-29
AT4G25320	0.36481	5.91744e-303
AT5G65480	0.36437	2.00518e-16
AT4G38520	0.36423	6.66863e-162
AT3G59765	0.364148	1.40045e-96
AT4G14000	0.364002	1.1701e-243
AT2G36850	0.363794	5.0263e-111
AT3G63410	0.363789	1.34731e-141
AT2G45810	0.363749	2.12069e-240
AT3G49670	0.363575	5.62765e-228
AT5G49990	0.363461	5.18907e-299
AT2G19640	0.36333	5.19404e-289
AT5G02290	0.363032	5.29626e-76
AT2G40700	0.362624	3.55808e-128
AT5G44090	0.362451	1.15611e-46
AT4G14200	0.362421	0
AT5G42050	0.362288	1.66669e-97
AT1G35510	0.362126	6.24581e-132
AT4G35920	0.361737	9.95188e-73
AT5G57100	0.36137	2.59149e-222
AT5G61880	0.361241	1.81163e-07
AT2G39190	0.36118	1.50774e-294
AT1G51570	0.360879	3.15885e-190
AT3G06930	0.3606	3.02273e-109
AT5G14660	0.360524	0
AT3G09960	0.360336	4.48829e-42
AT5G19100	0.360308	2.33067e-25
AT4G18130	0.360275	4.15558e-57
AT5G59970	0.360258	8.15103e-31
AT2G28290	0.360111	1.01252e-110
AT2G22670	2.91887	0
AT4G33790	2.56029	0
AT4G20260	2.4939	9.82827e-176
AT4G18930	2.02632	0
AT1G11310	1.52246	0
AT3G48000	1.4255	2.01741e-291
AT3G49220	1.04613	1.72895e-268
AT3G63470	1.02176	0
AT5G67510	0.885576	2.49095e-37

## Sheet: In all datasets
Supplementary Table 2 | Genes that have higher expression levels in atrichoblasts compared totrichoblasts.
Gene Locus	Reference 1		Reference 2		Reference 3		Cell type	Gene name	Transcription factor family	Description
	log2FC	adjusted P-value	log2FC	adjusted P-value	log2FC	adjusted P-value
AT1G11670	2.72565	0	0.375101	3.30756e-27	0.936091	0	Atrichoblast	DTX36	/	MATE efflux family protein
AT1G14960	2.49783	0	1.47155	1.08131e-43	0.778742	4.45135e-213	Atrichoblast	/	/	Polyketide cyclase/dehydrase and lipid transport superfamily protein
AT1G32170	1.06226	2.18654e-18	0.620359	6.11401e-25	0.465982	2.20334e-76	Atrichoblast	XTH30	/	xyloglucan endotransglycosylase-related protein (XTR4)
AT1G36060	1.81817	0	0.533797	2.99419e-33	0.758835	1.84722e-104	Atrichoblast	ERF55	ERF	Encodes a member of the DREB subfamily A-6 of ERF/AP2 transcription factor family. The protein contains one AP2 domain. There are 8 members in this subfamily including RAP2.4.Overexpression results in increased drought tolerance and vitrified leaves. Binds to DRE/GCC promoter elements and activates expression of aquaporin genes AtTIP1;1, AtTIP2;3, and AtPIP2;2.Involved in light induced suppressio…
AT1G45015	0.962523	0	0.937752	9.0675e-142	0.578928	4.99521e-203	Atrichoblast	/	/	MD-2-related lipid recognition domain-containing protein
AT1G66800	2.95198	0	0.807909	5.3517e-116	1.02784	0	Atrichoblast	/	/	Its expression is enriched in non-root hair cells (compared to root hair cells) and this enrichment is associated with increase in the transcription-associated mark trimethylation of H3 lysine 4 (H3K4me3) and decrease in the Polycomb silencing-associated mark trimethylation of H3 lysine 27 (H3K27me3) in non-root hair cells relative to root-hair cells. Protein sequence is similar to Eucalyptus gun…
AT2G26370	1.09772	0	0.779055	9.153e-107	0.426376	7.37215e-79	Atrichoblast	/	/	MD-2-related lipid recognition domain-containing protein
AT2G37130	1.11828	0	2.66899	2.8196e-151	0.743436	7.08029e-220	Atrichoblast	/	/	Peroxidase superfamily protein
AT3G16420	1.14251	0	0.735774	4.8915e-169	0.619081	0	Atrichoblast	PBP1	/	The PBP1(PYK10-binding protein 1) assists the PYK10 (beta-glucosidase complex) in its activity and may act like a molecular chaperone that facilitates the correct polymerization of PYK10, when tissues are damaged and subcellular structures are destroyed by pests.
AT4G23400	5.47734	0	1.00989	6.68832e-11	0.549921	2.48664e-91	Atrichoblast	PIP1	/	Plasma membrane intrinsic protein, involved redundantly with PIP1;1/2/3/4 in hydraulics and carbon fixation, regulates the expression of related genes that affect plant growth and development.
