# Supplementary material for: Cell-type-specific autophagy in root-hair-forming cells is essential for salt stress tolerance in Arabidopsis thaliana
Source: Nat Plants. 2026 May 6;12(5):1008–21. doi: 10.1038/s41477-026-02285-w (PMC13197226; doi:10.1038/s41477-026-02285-w)
Supplement: Supplementary file 5 — Arabidopsis thaliana lines used in this study. [file 41477_2026_2285_MOESM5_ESM.xlsx]

## Sheet: Table 1
Supplementary Table 3 | Arabidopsis thaliana lines used in this study.
Name	Background	Accession Number	Source or reference
Col-0	Col-0
atg5-1	Col-0	AT5G17290 (ATG5)	SAIL_129B07L; Supplementary ref. 1
atg8 (ATG8 nonuple mutant)	Col-0	AT4G21980 (ATG8A); AT4G04620 (ATG8B); AT1G62040 (ATG8C); AT2G05630 (ATG8D); AT2G45170 (ATG8E); AT4G16520 (ATG8F); AT3G60640 (ATG8G); AT3G06420 (ATG8H); AT3G15580 (ATG8I)	Supplementary ref. 2
atg16	Col-0	AT5G50230 (ATG16)	Supplementary ref. 3
rhd6-3 rsl1-1	Col-0	AT1G66470 (RHD6); AT2G26130 (RSL1)	Supplementary ref. 4
cpc-1 try-82	Col-0	AT2G46410 (CPC); AT5G53200 (TRY)	Supplementary ref. 5
wer-1 myb23-1	Col-0	AT5G14750 (WER); AT5G40330 (MYB23)	Supplementary ref. 6 and 7
gl2-8	Col-0	AT1G79840 (GL2）	SALK_130213
ProUBQ10:GFP-ATG8A	Col-0	AT4G21980 (ATG8A）	Supplementary ref. 8
ProUBQ10:GFP-ATG8B	Col-0	AT4G04620 (ATG8B)	Supplementary ref. 9
ProUBQ10:GFP-ATG8C	Col-0	AT1G62040 (ATG8C)	Supplementary ref. 9
ProUBQ10:GFP-ATG8D	Col-0	AT2G05630 (ATG8D)	Supplementary ref. 9
ProUBQ10:GFP-ATG8E	Col-0	AT2G45170 (ATG8E)	Supplementary ref. 9
ProUBQ10:GFP-ATG8F	Col-0	AT4G16520 (ATG8F)	Supplementary ref. 9
ProUBQ10:GFP-ATG8G	Col-0	AT3G60640 (ATG8G)	Supplementary ref. 9
ProUBQ10:GFP-ATG8H	Col-0	AT3G06420 (ATG8H)	Supplementary ref. 9
ProUBQ10:GFP-ATG8I	Col-0	AT3G15580 (ATG8I)	Supplementary ref. 9
ProATG8E:GFP-ATG8E	Col-0	AT2G45170 (ATG8E)	This study
ProUBQ10:GFP-ATG8A x atg5	atg5-1	AT4G21980 (ATG8A); AT5G17290 (ATG5)	This study
ProUBQ10:GFP-ATG8A x rhd6 rsl1	rhd6-3 rsl1-1	AT4G21980 (ATG8A); AT1G66470 (RHD6); AT2G26130 (RSL1)	This study
ProUBQ10:GFP-ATG8A x cpc try	cpc-1 try-82	AT4G21980 (ATG8A); AT2G46410 (CPC); AT5G53200 (TRY)	This study
ProUBQ10:GFP-ATG8A x gl2-8	gl2-8	AT4G21980 (ATG8A); AT1G79840 (GL2）	This study
ProUBQ10:GFP-ATG8A x wer myb23	wer-1 myb23-1	AT4G21980 (ATG8A); AT5G14750 (WER); AT5G40330 (MYB23)	This study
ProUBQ10:GFP-ATG8E x wer myb23	wer-1 myb23-1	AT2G45170 (ATG8E); AT5G14750 (WER); AT5G40330 (MYB23)	This study
ProUBQ10:GFP-ATG8H x wer myb23	wer-1 myb23-1	AT3G06420 (ATG8H); AT5G14750 (WER); AT5G40330 (MYB23)	This study
ProUBQ10:mTurquoise2-NLS	Col-0	AT4G05320 (UBQ10)	This study
ProEXP7:mTurquoise2-NLS	Col-0	AT1G12560 (EXP7)	This study
ProRHD6:mTurquoise2-NLS	Col-0	AT1G66470 (RHD6)	This study
ProUBQ10:mCherry-ATG8E (mCherry-ATG8E in Col-0)	Col-0	AT2G45170 (ATG8E)	Supplementary ref. 10
ProUBQ10:mCherry-ATG8E x atg5 (mCherry-ATG8E in atg5)	atg5-1	AT2G45170 (ATG8E); AT5G17290 (ATG5)	ref. 47
ProEXP7:Cas9-GFP_gATG5 (TSKO-E)	Col-0	AT5G17290 (ATG5)	This study
ProRHD7:Cas9-GFP_gATG5 (TSKO-R)	Col-0	AT5G17290 (ATG5)	This study
ProEXP7:ATG5 in mCherry-ATG8E in atg5 (E-ATG5)	atg5-1	AT5G17290 (ATG5)	This study
ProRHD6:ATG5 in mCherry-ATG8E in atg5 (R-ATG5)	atg5-1	AT5G17290 (ATG5)	This study
ProUBQ10:DDRGK1-mCherry x ProUBQ10:GFP-ATG8A in Col-0	Col-0	AT4G27120 (DDRGK1); AT4G21980 (ATG8A)	This study
ProUBQ10:DDRGK1-mCherry x ProUBQ10:GFP-ATG8A in wer myb23	wer-1 myb23-1	AT4G27120 (DDRGK1); AT4G21980 (ATG8A); AT5G14750 (WER); AT5G40330 (MYB23)	This study
ProPYK10:PYK10-TagRFP x ProUBQ10:GFP-ATG8A in Col-0	Col-0	AT3G09260 (PYK10); AT4G21980 (ATG8A)	This study
ProPYK10:PYK10-TagRFP x ProUBQ10:GFP-ATG8A in wer myb23	wer-1 myb23-1	AT3G09260 (PYK10); AT4G21980 (ATG8A); AT5G14750 (WER); AT5G40330 (MYB23)	This study
ProSOS1:SOS1-mCitrine x ProUBQ10:mCherry-ATG8E	Col-0	AT2G01980 (SOS1); AT2G45170 (ATG8E)	This study
ProUBQ10:NHX1-GFP x ProUBQ10:mCherry-ATG8E	Col-0	AT5G27150 (NHX1); AT2G45170 (ATG8E)	This study
