# Supplementary material for: Cell-type-specific autophagy in root-hair-forming cells is essential for salt stress tolerance in Arabidopsis thaliana
Source: Nat Plants. 2026 May 6;12(5):1008–21. doi: 10.1038/s41477-026-02285-w (PMC13197226; doi:10.1038/s41477-026-02285-w)
Supplement: Supplementary file 6 — List of plasmids used in this study. [file 41477_2026_2285_MOESM6_ESM.xlsx]

## Sheet: Table 3
Supplementary Table 4 | List of plasmids used in this study.
Name	Accession number	Expression System	Backbone	Source or reference
pGG-A-ProEXP7-B	AT1G12560 (EXP7)	Escherichia coli	pGGA000	This study
pGG-A-ProRHD6-B	AT1G66470 (RHD6)	Escherichia coli	pGGA000	This study
ProUBQ10:mTurquoise2-NLS	AT4G05320 (UBQ10)	Arabidopsis thaliana	pGGZ003	This study
ProEXP7:mTurquoise2-NLS	AT1G12560 (EXP7)	Arabidopsis thaliana	pGGZ003	This study
ProRHD6:mTurquoise2-NLS	AT1G66470 (RHD6)	Arabidopsis thaliana	pGGZ003	This study
pGG-F-gATG5-G	AT5G17290 (ATG5)	Escherichia coli	pGGF000	Adapted from ref. 29.
ProEXP7:Cas9-GFP_gATG5	AT1G12560 (EXP7); AT5G17290 (ATG5)	Arabidopsis thaliana	pFASTR-A-G	Adapted from ref. 29.
ProRHD6:Cas9-GFP_gATG5	AT1G66470 (RHD6); AT5G17290 (ATG5)	Arabidopsis thaliana	pFASTR-A-G	Adapted from ref. 29.
pTwist-C-ATG5-D	AT5G17290 (ATG5)	Escherichia coli	pTwist Amp High Copy	Twist Bioscience
ProEXP7:ATG5	AT1G12560 (EXP7); AT5G17290 (ATG5)	Arabidopsis thaliana	pGGZ003	This study
ProRHD6:ATG5	AT1G66470 (RHD6); AT5G17290 (ATG5)	Arabidopsis thaliana	pGGZ003	This study
ProPYK10:PYK10-TagRFP	AT3G09260 (PYK10)	Arabidopsis thaliana	pENTR 1A	ref. 28
ProSOS1:SOS1-mCitrine	AT2G01980 (SOS1)	Arabidopsis thaliana	pENTR_L1L2	ref. 32
