# Supplementary material for: Cell-type-specific autophagy in root-hair-forming cells is essential for salt stress tolerance in Arabidopsis thaliana
Source: Nat Plants. 2026 May 6;12(5):1008–21. doi: 10.1038/s41477-026-02285-w (PMC13197226; doi:10.1038/s41477-026-02285-w)
Supplement: Supplementary file 7 — Primers and synthetic sequences used in this study for genotyping and cloning. [file 41477_2026_2285_MOESM7_ESM.xlsx]

## Sheet: Table 1
Supplementary Table 5 | Primers and synthetic sequences used in this study for genotyping and cloning.
Name	Sequence	Additional information	Source or reference
LBb1.3 (SALK)	ATTTTGCCGATTTCGGAAC	For genotyping	SIGnAL. 2017.
gl2-8 (LP)	ACCACCGATCAGATCAGACAC	For genotyping	SIGnAL. 2017.
gl2-8 (RP)	GGAGTTTTCGAGGTGGAGATC	For genotyping	SIGnAL. 2017.
wer-1-F	TCATTAGGCTCCACAAGTTG	For genotyping	Supplementary ref. 6
wer-1-R	GATGCGTGTTCCAATAGTTC	For genotyping	Supplementary ref. 6
myb23-1 (LP)	AAAAGCTACAAGCAAATATTCGG	For genotyping	SIGnAL. 2017.
myb23-1 (RP)	TGTTCGATCCTTAGTTCACGG	For genotyping	SIGnAL. 2017.
ProEXP7-F	AACAGGTCTCAACCTCTTTGCTTTCTCCGGTTCAATTG	For cloning ProEXP7	This study
ProEXP7-R	AACAGGTCTCATGTTTCTAGCCTCTTTTTCTTTATTCTTAG	For cloning ProEXP7	This study
ProRHD6-1F	AACAGGTCTCAACCTCTCAAAGAGGGACAAGACCAAAG	For cloning ProRHD6 part 1	This study
ProRHD6-1R	AACAGGTCTCATACCAAAACATGCTAAAACCTT	For cloning ProRHD6 part 1	This study
ProRHD6-2F	AACAGGTCTCAGGTATCTAAACCCAAAGAATGG	For cloning ProRHD6 part 2	This study
ProRHD6-2R	AACAGGTCTCATGTTTAGACACTAATAAGTTTGATAAG	For cloning ProRHD6 part 2	This study
ProU6-26-gATG5-1 _ProU6-26-gATG5-2 (Sequence inserted to pGGF000 to form the recombinant plasmid pGG-F-gATG5-G)	CTCTTTTTTTCTTCTTCTTCGTTCATACAGTTTTTTTTTGTTTATCAGCTTACATTTTCTTGAACCGTAGCTTTCGTTTTCTTCTTTTTAACTTTCCATTCGGAGTTTTTGTATCTTGTTTCATAGTTTGTCCCAGGATTAGAATGATTAGGCATCGAACCTTCAAGAATTTGATTGAATAAAACATCTTCATTCTTAAGATATGAAGATAATCTTCAAAAGGCCCCTGGGAATCTGAAAGAAGAGAAGCAGGCCCATTTATATGGGAAAGAACAATAGTATTTCTTATATAGGCCCATTTAAGTTGAAAACAATCTTCAAAAGTCCCACATCGCTTAGATAAGAAAACGAAGCTGAGTTTATATACAGCTAGAGTCGAAGTAGTGATTGACTCGTACC…	Sequence for Greengate entry module cloning	Adapted from ref. 29
AtATG5 CDS (Sequence inserted to pTwist Amp High Copy to form the recombinant plasmid pTwist-C-ATG5-D	ATGGCGAAGGAAGCGGTCAAGTATGTATGGGAAGGAGCAATTCCTCTGCAGATTCATCTCCACAAATCCGACGTCGCTTCTCACCCTGCTCCTCCTCCTGCTCTTGTGTTAGCACCAAGAATAGGATATTTGCCTCTGTTGATTCCTCTTATAAAGCCTTATTTCAAGGATTCACTTCCTCCTGGTGAAGATTCAATTTGGTTTGATTACAAAGGATTTCCTCTAAAATGGTATATACCAACAGGTGTTCTTTTCGATCTCCTTTGTGCAGAACCCGAAAGACCATGGAATCTCACGATACACTTTAGAGGATATCCTTGCAACATACTGATACCATGTGAAGGAGAAGATTCTGTAAAATGGAACTTTGTTAATTCTTTGAAAGAGGCACAATATATC…	Arabidopsis ATG5 coding sequence for Greengate entry module cloning	Accession number AT5G17290
